# Supplementary material for: CENP-A nucleosomes localize to transcription factor hotspots and subtelomeric sites in human cancer cells
Source: Epigenetics Chromatin. 2015 Jan 13;8:2. doi: 10.1186/1756-8935-8-2 (PMC4363203; doi:10.1186/1756-8935-8-2)
Supplement: Supplementary file 1 — Additional file 1: Genome wide chromatin immunoprecipitation (ChIP)-Seq and DNase I hypersensitivity (DHS)-Seq identifies CENP-A and DHS sites in colorectal cancer cells. (A list of all hotspots identified in this study (please find attached as an xls data/spreadsheet). (XLS 6 MB) [file 13072_2014_348_MOESM1_ESM.xls]

## Sheet: HeLa_CENP-A
ID	chr	start	end	pvalue	category	geneSymbol	geneID	ovlp/gene (bp)	ovlp/exon (bp)
1	chr1	566577	567089	1.28056e-52	promoter	MIR1977	NR_031741	0	0
2	chr1	569731	570124	0	distal upstream	MIR1977	NR_031741	0	0
3	chr1	904897	905245	2.37055e-41	intron	PLEKHN1	NM_032129	349	0
4	chr1	936034	936447	1.40239e-42	promoter	HES4	NM_001142467	0	0
5	chr1	1265053	1265534	1.33663e-24	promoter	TAS1R3	NM_152228	0	0
6	chr1	1829903	1830216	2.80828e-27	distal upstream	GNB1	NM_002074	0	0
7	chr1	2053165	2053600	8.07559e-35	intron	PRKCZ	NM_001033582	436	0
8	chr1	2054211	2054587	4.7698e-36	intron	PRKCZ	NM_001033582	377	0
9	chr1	2055449	2055899	2.61856e-43	intron	PRKCZ	NM_001033582	451	0
10	chr1	2468275	2468697	7.18923e-24	distal upstream	HES5	NM_001010926	0	0
11	chr1	2539800	2540412	2.51334e-37	intron	C1orf93	NM_001195741	613	0
12	chr1	2561953	2562503	2.638e-37	promoter	MMEL1	NM_033467	551	0
13	chr1	2813347	2813941	3.20616e-50	distal upstream	ACTRT2	NM_080431	0	0
14	chr1	3030760	3031131	5.579e-31	intron	MIR4251	NR_036215	372	0
15	chr1	3097966	3098413	1.35876e-24	intron	MIR4251	NR_036215	448	0
16	chr1	3318230	3318499	4.37491e-21	intron	ARHGEF16	NM_014448	270	0
17	chr1	3390584	3390882	4.95178e-20	intron	ARHGEF16	NM_014448	299	0
18	chr1	4488005	4488260	8.101e-21	downstream	LOC284661	NR_027088	0	0
19	chr1	4999320	5000010	2.124e-75	downstream	AJAP1	NM_018836	0	0
20	chr1	5220089	5220464	3.86958e-21	downstream	AJAP1	NM_018836	0	0
21	chr1	7559075	7559523	3.4339e-26	intron	VAMP3	NM_004781	449	0
22	chr1	7560295	7560561	1.88002e-19	intron	VAMP3	NM_004781	267	0
23	chr1	9513404	9513802	4.68109e-24	distal upstream	SLC25A33	NM_032315	0	0
24	chr1	9537702	9538269	7.31138e-37	distal upstream	SLC25A33	NM_032315	0	0
25	chr1	11396771	11397380	3.56472e-66	downstream	UBIAD1	NM_013319	0	0
26	chr1	16891023	16891274	2.72457e-22	intron	NBPF1	NM_017940	252	0
27	chr1	16893503	16894023	6.99296e-21	exon	NBPF1	NM_017940	521	174
28	chr1	17231342	17231849	3.6046e-43	distal upstream	CROCC	NM_014675	0	0
29	chr1	20781202	20781496	6.52549e-24	distal upstream	LOC339505	NR_033887	0	0
30	chr1	22905600	22905994	7.28942e-22	intron	EPHA8	NM_020526	395	0
31	chr1	22976306	22976750	6.72355e-26	distal upstream	C1QB	NM_000491	0	0
32	chr1	30689327	30689973	2.87108e-48	distal upstream	LOC100129196	NR_034182	0	0
33	chr1	30960993	30961528	2.75456e-30	distal upstream	LOC100129196	NR_034182	0	0
34	chr1	31904433	31905159	0	intron	SERINC2	NM_178865	727	0
35	chr1	32937394	32937699	3.65666e-27	intron	ZBTB8B	NM_001145720	306	0
36	chr1	42227105	42227362	1.45603e-21	intron	HIVEP3	NM_024503	258	0
37	chr1	44062549	44062968	2.73173e-30	intron	KDM4A	NM_014663	420	0
38	chr1	45285635	45285972	2.1692e-19	exon	BTBD19	NM_001136537	338	338
39	chr1	46152336	46152587	1.15131e-19	promoter	GPBP1L1	NM_021639	0	0
40	chr1	69913695	69913949	1.00986e-19	distal upstream	LRRC7	NM_020794	0	0
41	chr1	90844451	90844713	6.3342e-20	downstream	BARHL2	NM_020063	0	0
42	chr1	91852613	91853309	0	intron	HFM1	NM_001017975	697	0
43	chr1	93297391	93297853	6.55052e-51	promoter	RPL5	NM_000969	261	82
44	chr1	114596794	114597245	2.47173e-26	downstream	OLFML3	NM_020190	0	0
45	chr1	121351885	121352548	0	downstream	EMBP1	NR_003955	0	0
46	chr1	121353022	121353321	3.29959e-18	downstream	EMBP1	NR_003955	0	0
47	chr1	121353833	121354973	0	downstream	EMBP1	NR_003955	0	0
48	chr1	121355409	121356181	0	downstream	EMBP1	NR_003955	0	0
49	chr1	121356419	121357047	8.75554e-26	downstream	EMBP1	NR_003955	0	0
50	chr1	121370408	121370827	3.58287e-46	downstream	EMBP1	NR_003955	0	0
51	chr1	121484298	121485602	0	downstream	EMBP1	NR_003955	0	0
52	chr1	142535657	142536044	2.75815e-37	distal upstream	LOC100130000	NR_033189	0	0
53	chr1	148247905	148248392	1.59989e-88	distal upstream	PPIAL4D	NM_001164261	0	0
54	chr1	149035456	149035991	5.97929e-147	downstream	LOC645166	NR_027354	0	0
55	chr1	151253967	151254317	9.40119e-25	promoter	ZNF687	NM_020832	0	0
56	chr1	156308020	156308580	1.0345e-22	promoter	CCT3	NM_001008800	561	187
57	chr1	177792780	177793275	5.32609e-39	downstream	SEC16B	NM_033127	0	0
58	chr1	210827148	210827560	6.07163e-24	intron	HHAT	NM_001170580	413	0
59	chr1	213548332	213548624	2.34117e-19	downstream	RPS6KC1	NM_001136138	0	0
60	chr1	224200345	224200795	2.12182e-38	distal upstream	FBXO28	NM_015176	0	0
61	chr1	224201543	224201988	2.79559e-22	distal upstream	FBXO28	NM_015176	0	0
62	chr1	225060137	225060430	2.50217e-25	distal upstream	DNAH14	NM_001145154	0	0
63	chr1	225522898	225523202	3.72646e-24	intron	LBR	NM_002296	305	0
64	chr1	228531399	228532046	2.23201e-30	intron	TRIM11	NM_145214	648	0
65	chr1	229356211	229356504	1.90363e-24	distal upstream	RAB4A	NM_004578	0	0
66	chr1	231473340	231473996	3.00219e-121	promoter	C1orf124	NM_032018	555	555
67	chr1	245305434	245305949	7.60795e-63	distal upstream	KIF26B	NM_018012	0	0
68	chr2	389116	389367	9.98227e-26	distal upstream	FAM150B	NM_001002919	0	0
69	chr2	389575	389826	4.828e-22	distal upstream	FAM150B	NM_001002919	0	0
70	chr2	3049352	3049741	2.50786e-20	downstream	TSSC1	NM_003310	0	0
71	chr2	3113977	3114604	2.00874e-41	downstream	TSSC1	NM_003310	0	0
72	chr2	3677490	3677845	1.3231e-23	intron	ALLC	NM_018436	356	0
73	chr2	3802663	3803230	1.38428e-34	downstream	ALLC	NM_018436	0	0
74	chr2	3803284	3803765	4.51772e-30	downstream	ALLC	NM_018436	0	0
75	chr2	5312689	5313109	7.44058e-27	distal upstream	SOX11	NM_003108	0	0
76	chr2	5768523	5768778	4.77576e-24	distal upstream	SOX11	NM_003108	0	0
77	chr2	8538368	8538687	4.58889e-32	distal upstream	C2orf46	NR_034135	0	0
78	chr2	8716107	8716358	1.19099e-18	distal upstream	ID2	NM_002166	0	0
79	chr2	20316217	20316726	1.70332e-39	distal upstream	LAPTM4A	NM_014713	0	0
80	chr2	26694837	26695223	8.24011e-55	intron	OTOF	NM_004802	387	0
81	chr2	33327744	33328212	2.74871e-33	intron	LTBP1	NM_000627	469	0
82	chr2	45641754	45642263	5.30988e-35	intron	UNQ6975	NR_033831	510	0
83	chr2	70056458	70057076	6.74222e-61	promoter	GMCL1	NM_178439	260	260
84	chr2	74734401	74734948	1.21892e-27	promoter	PCGF1	NM_032673	421	120
85	chr2	85136367	85136646	2.80112e-21	downstream	TMSB10	NM_021103	0	0
86	chr2	89858529	89859143	1.44421e-262	downstream	ANKRD36BP2	NR_015424	0	0
87	chr2	89865203	89865462	1.45504e-20	downstream	ANKRD36BP2	NR_015424	0	0
88	chr2	89867194	89867763	1.1576e-65	downstream	ANKRD36BP2	NR_015424	0	0
89	chr2	89868652	89868991	7.54599e-26	downstream	ANKRD36BP2	NR_015424	0	0
90	chr2	89870011	89870652	4.4676e-114	downstream	ANKRD36BP2	NR_015424	0	0
91	chr2	89875560	89875917	1.13479e-19	downstream	ANKRD36BP2	NR_015424	0	0
92	chr2	89878739	89879499	0	downstream	ANKRD36BP2	NR_015424	0	0
93	chr2	90371936	90372187	9.9545e-23	downstream	ANKRD36BP2	NR_015424	0	0
94	chr2	90372982	90373233	2.16226e-18	downstream	ANKRD36BP2	NR_015424	0	0
95	chr2	92272596	92273360	0	downstream	ACTR3BP2	NR_027714	0	0
96	chr2	92274362	92274943	3.73887e-106	downstream	ACTR3BP2	NR_027714	0	0
97	chr2	92275573	92276308	0	downstream	ACTR3BP2	NR_027714	0	0
98	chr2	92276457	92276942	1.92069e-132	downstream	ACTR3BP2	NR_027714	0	0
99	chr2	92281003	92281693	0	downstream	ACTR3BP2	NR_027714	0	0
100	chr2	92286524	92286972	2.06454e-47	downstream	ACTR3BP2	NR_027714	0	0
101	chr2	92287412	92287970	4.76186e-63	downstream	ACTR3BP2	NR_027714	0	0
102	chr2	92290169	92291549	0	downstream	ACTR3BP2	NR_027714	0	0
103	chr2	92296370	92297200	0	downstream	ACTR3BP2	NR_027714	0	0
104	chr2	92297520	92298171	0	downstream	ACTR3BP2	NR_027714	0	0
105	chr2	92300459	92301345	0	downstream	ACTR3BP2	NR_027714	0	0
106	chr2	92305494	92307108	0	downstream	ACTR3BP2	NR_027714	0	0
107	chr2	92307300	92308256	0	downstream	ACTR3BP2	NR_027714	0	0
108	chr2	92309217	92309918	8.0742e-247	downstream	ACTR3BP2	NR_027714	0	0
109	chr2	92315239	92315618	0	downstream	ACTR3BP2	NR_027714	0	0
110	chr2	92315925	92316736	0	downstream	ACTR3BP2	NR_027714	0	0
111	chr2	92317548	92318097	1.5188e-208	downstream	ACTR3BP2	NR_027714	0	0
112	chr2	92318498	92318946	0	downstream	ACTR3BP2	NR_027714	0	0
113	chr2	92319045	92319343	4.42538e-19	downstream	ACTR3BP2	NR_027714	0	0
114	chr2	92319822	92320615	0	downstream	ACTR3BP2	NR_027714	0	0
115	chr2	92321074	92322139	0	downstream	ACTR3BP2	NR_027714	0	0
116	chr2	92323202	92323776	0	downstream	ACTR3BP2	NR_027714	0	0
117	chr2	92323942	92324459	3.50699e-77	downstream	ACTR3BP2	NR_027714	0	0
118	chr2	95991381	95991632	2.24915e-19	intron	KCNIP3	NM_001034914	252	0
119	chr2	98013915	98014352	6.52242e-31	downstream	ANKRD36B	NM_025190	0	0
120	chr2	99757949	99758398	1.86829e-30	promoter	C2orf15	NM_144706	450	304
121	chr2	101924944	101925546	1.92934e-33	promoter	RNF149	NM_173647	235	235
122	chr2	109815756	109816129	3.18101e-42	intron	MIR4265	NR_036223	374	0
123	chr2	115254569	115254982	2.49058e-25	intron	DPP10	NM_001178036	414	0
124	chr2	127704203	127704477	2.9457e-19	downstream	BIN1	NM_139350	0	0
125	chr2	129007479	129007925	3.68299e-31	downstream	HS6ST1	NM_004807	0	0
126	chr2	132986886	132987396	0	intron	MIR663B	NR_031608	511	0
127	chr2	132996093	132996899	0	intron	MIR663B	NR_031608	807	0
128	chr2	133003088	133003527	0	intron	MIR663B	NR_031608	440	0
129	chr2	133028921	133029518	5.49843e-49	distal upstream	ANKRD30BL	NR_027020	0	0
130	chr2	133029592	133029877	3.49672e-19	distal upstream	ANKRD30BL	NR_027020	0	0
131	chr2	133034222	133034849	1.4309e-72	distal upstream	ANKRD30BL	NR_027020	0	0
132	chr2	143462569	143463055	4.2928e-54	distal upstream	KYNU	NM_001032998	0	0
133	chr2	162135046	162135624	9.07915e-52	distal upstream	PSMD14	NM_005805	0	0
134	chr2	162135862	162136113	2.09434e-24	distal upstream	PSMD14	NM_005805	0	0
135	chr2	162137055	162137537	4.89223e-37	distal upstream	PSMD14	NM_005805	0	0
136	chr2	180262026	180262670	2.88928e-67	distal upstream	SESTD1	NM_178123	0	0
137	chr2	193547193	193547949	1.29878e-50	distal upstream	PCGEM1	NR_002769	0	0
138	chr2	196521594	196522166	3.32857e-49	promoter	SLC39A10	NM_020342	573	296
139	chr2	233752676	233753269	2.2388e-45	exon	C2orf82	NM_206895	594	76
140	chr2	233900395	233900952	2.19232e-29	downstream	NEU2	NM_005383	0	0
141	chr2	235596777	235597053	1.14548e-18	distal upstream	ARL4C	NM_005737	0	0
142	chr2	237615301	237615865	4.75403e-56	downstream	CXCR7	NM_020311	0	0
143	chr2	238121502	238121822	3.36193e-26	downstream	COPS8	NM_198189	0	0
144	chr2	239656087	239656816	1.08829e-99	distal upstream	TWIST2	NM_057179	0	0
145	chr2	240431393	240431874	4.43878e-35	distal upstream	HDAC4	NM_006037	0	0
146	chr2	241403377	241403709	6.69227e-27	intron	PP14571	NR_024014	333	0
147	chr2	241901161	241901579	9.83346e-25	intron	LOC200772	NR_033841	419	0
148	chr2	242732753	242733158	1.06222e-22	intron	GAL3ST2	NM_022134	406	0
149	chr3	46949198	46949644	9.64893e-25	downstream	PTH1R	NM_001184744	0	0
150	chr3	72386436	72386703	1.33286e-18	downstream	RYBP	NM_012234	0	0
151	chr3	73159763	73160300	1.89896e-212	downstream	EBLN2	NM_018029	0	0
152	chr3	79820480	79820989	3.9539e-24	distal upstream	ROBO1	NM_002941	0	0
153	chr3	82215781	82216234	6.06511e-37	distal upstream	GBE1	NM_000158	0	0
154	chr3	83668922	83669174	1.04939e-18	downstream	LOC440970	NR_033860	0	0
155	chr3	84220338	84220790	1.63713e-34	downstream	LOC440970	NR_033860	0	0
156	chr3	90366703	90367284	0	downstream	EPHA3	NM_005233	0	0
157	chr3	90368703	90369227	4.0485e-183	downstream	EPHA3	NM_005233	0	0
158	chr3	90382278	90382869	1.3738e-271	downstream	EPHA3	NM_005233	0	0
159	chr3	90439630	90440109	1.62848e-50	downstream	EPHA3	NM_005233	0	0
160	chr3	90447660	90448269	0	downstream	EPHA3	NM_005233	0	0
161	chr3	90457607	90457980	5.28656e-22	downstream	EPHA3	NM_005233	0	0
162	chr3	90461720	90462199	1.943e-44	downstream	EPHA3	NM_005233	0	0
163	chr3	90463818	90464322	0	downstream	EPHA3	NM_005233	0	0
164	chr3	90477353	90477933	3.80904e-67	downstream	EPHA3	NM_005233	0	0
165	chr3	90490611	90491064	0	downstream	EPHA3	NM_005233	0	0
166	chr3	90498580	90499175	6.20369e-232	downstream	EPHA3	NM_005233	0	0
167	chr3	127057743	127058318	2.87846e-48	downstream	TPRA1	NM_016372	0	0
168	chr3	127293561	127294023	1.29472e-22	intron	TPRA1	NM_016372	463	0
169	chr3	129763205	129763527	2.69481e-22	distal upstream	ALG1L2	NM_001136152	0	0
170	chr3	129955296	129955621	1.11353e-27	intron	COL6A4P2	NR_027898	326	0
171	chr3	136018074	136018841	2.69563e-44	intron	PCCB	NM_001178014	768	0
172	chr3	159399336	159400066	0	intron	SCHIP1	NM_001197109	731	0
173	chr3	174600243	174600599	1.8134e-23	intron	NAALADL2	NM_207015	357	0
174	chr3	195481537	195481994	3.92423e-35	intron	MUC20	NM_001098516	458	0
175	chr3	196625450	196625933	5.14021e-29	intron	SENP5	NM_152699	484	0
176	chr4	1019494	1020211	5.52961e-51	exon	FGFRL1	NM_021923	718	718
177	chr4	3470492	3470941	2.92327e-51	intron	DOK7	NM_001164673	450	0
178	chr4	3600508	3600819	7.97538e-26	distal upstream	LRPAP1	NM_002337	0	0
179	chr4	3764141	3764392	4.25648e-21	distal upstream	ADRA2C	NM_000683	0	0
180	chr4	3816462	3816884	2.39358e-20	downstream	ADRA2C	NM_000683	0	0
181	chr4	3913449	3913700	6.16613e-19	downstream	LOC348926	NR_024253	0	0
182	chr4	7365066	7365356	1.10585e-21	intron	PSAPL1	NM_001085382	291	0
183	chr4	7978245	7978693	3.44774e-24	intron	AFAP1	NM_001134647	449	0
184	chr4	8182193	8182785	4.31211e-42	distal upstream	SH3TC1	NM_018986	0	0
185	chr4	8748506	8749072	1.83263e-71	downstream	HMX1	NM_018942	0	0
186	chr4	29559835	29560218	3.65291e-24	downstream	MIR4275	NR_036237	0	0
187	chr4	49107451	49108010	1.62066e-46	downstream	CWH43	NM_025087	0	0
188	chr4	49111360	49111621	2.26662e-56	downstream	CWH43	NM_025087	0	0
189	chr4	49118684	49119170	1.55057e-44	downstream	CWH43	NM_025087	0	0
190	chr4	49142385	49142756	3.47939e-97	downstream	CWH43	NM_025087	0	0
191	chr4	49151479	49152134	0	downstream	CWH43	NM_025087	0	0
192	chr4	49290985	49291236	3.75265e-18	downstream	CWH43	NM_025087	0	0
193	chr4	49298383	49298634	1.28986e-21	downstream	CWH43	NM_025087	0	0
194	chr4	49314855	49315380	2.95412e-197	downstream	CWH43	NM_025087	0	0
195	chr4	49512701	49513271	8.21434e-156	downstream	CWH43	NM_025087	0	0
196	chr4	49641202	49641712	3.64385e-42	downstream	CWH43	NM_025087	0	0
197	chr4	49652511	49653135	5.7765e-73	downstream	CWH43	NM_025087	0	0
198	chr4	49655643	49656085	1.89111e-40	downstream	CWH43	NM_025087	0	0
199	chr4	59060276	59060764	9.57648e-24	distal upstream	IGFBP7	NM_001553	0	0
200	chr4	60765165	60765416	2.51324e-18	distal upstream	LPHN3	NM_015236	0	0
201	chr4	68264036	68266972	0	downstream	CENPC1	NM_001812	0	0
202	chr4	73171492	73171780	1.01441e-26	exon	ADAMTS3	NM_014243	289	78
203	chr4	80274154	80274499	1.56725e-44	distal upstream	NAA11	NM_032693	0	0
204	chr4	141208341	141209192	2.10548e-42	intron	SCOC	NM_032547	852	0
205	chr4	152037306	152037616	1.20747e-19	downstream	SNORD73A	NR_000007	0	0
206	chr4	179184908	179185159	1.05676e-18	downstream	LOC285501	NR_028342	0	0
207	chr4	187356813	187357244	1.14981e-36	intron	LOC285441	NR_033901	432	0
208	chr4	189744825	189745076	5.5091e-20	downstream	LOC401164	NR_033869	0	0
209	chr4	189745626	189746090	1.07645e-33	downstream	LOC401164	NR_033869	0	0
210	chr4	190197737	190198777	7.7752e-188	distal upstream	FRG1	NM_004477	0	0
211	chr4	191044157	191044369	9.39843e-26	downstream	DUX4L5	NM_001127389	0	0
212	chr5	218092	218579	7.15638e-39	promoter	SDHA	NM_004168	431	270
213	chr5	1211905	1212305	3.33422e-27	intron	SLC6A19	NM_001003841	401	0
214	chr5	1221976	1223002	4.10988e-87	exon	SLC6A18	NM_182632	1027	1027
215	chr5	1662854	1663105	1.3542e-18	distal upstream	LOC728613	NR_003713	0	0
216	chr5	2286277	2286529	1.82108e-18	distal upstream	IRX4	NM_016358	0	0
217	chr5	2332612	2333134	1.31911e-61	downstream	IRX2	NM_001134222	0	0
218	chr5	2369028	2369559	3.85732e-27	downstream	IRX2	NM_001134222	0	0
219	chr5	2525709	2526122	3.96137e-28	downstream	IRX2	NM_001134222	0	0
220	chr5	2888769	2889030	2.96243e-19	downstream	C5orf38	NM_178569	0	0
221	chr5	3031522	3031776	1.11449e-18	downstream	C5orf38	NM_178569	0	0
222	chr5	3483850	3484733	5.11839e-127	intron	LOC285577	NR_033898	884	0
223	chr5	5352738	5353213	1.46207e-30	distal upstream	KIAA0947	NM_015325	0	0
224	chr5	5677732	5678250	1.72298e-38	downstream	KIAA0947	NM_015325	0	0
225	chr5	7833436	7833776	2.04299e-27	intron	C5orf49	NM_001089584	341	0
226	chr5	10250314	10250666	2.80205e-20	promoter	CCT5	NM_012073	353	244
227	chr5	10914763	10915090	3.30083e-23	distal upstream	DAP	NM_004394	0	0
228	chr5	13982593	13982844	1.09133e-20	distal upstream	DNAH5	NM_001369	0	0
229	chr5	14348914	14349256	7.96536e-28	intron	TRIO	NM_007118	343	0
230	chr5	15394770	15395433	6.55284e-44	distal upstream	FBXL7	NM_012304	0	0
231	chr5	15415008	15415259	4.74488e-20	distal upstream	FBXL7	NM_012304	0	0
232	chr5	38823165	38823500	3.95725e-23	distal upstream	OSMR	NM_001168355	0	0
233	chr5	46321963	46322406	1.12942e-35	distal upstream	HCN1	NM_021072	0	0
234	chr5	46347012	46347381	5.41054e-39	distal upstream	HCN1	NM_021072	0	0
235	chr5	46354858	46355405	0	distal upstream	HCN1	NM_021072	0	0
236	chr5	46359209	46360328	0	distal upstream	HCN1	NM_021072	0	0
237	chr5	46364006	46364427	0	distal upstream	HCN1	NM_021072	0	0
238	chr5	46366354	46366832	3.14866e-34	distal upstream	HCN1	NM_021072	0	0
239	chr5	46371139	46371700	6.22489e-86	distal upstream	HCN1	NM_021072	0	0
240	chr5	46397786	46398228	2.6233e-63	distal upstream	HCN1	NM_021072	0	0
241	chr5	46405218	46405608	1.52345e-50	distal upstream	HCN1	NM_021072	0	0
242	chr5	49414259	49414634	1.05455e-48	downstream	EMB	NM_198449	0	0
243	chr5	49425888	49426262	3.39694e-152	downstream	EMB	NM_198449	0	0
244	chr5	49450294	49450941	0	downstream	EMB	NM_198449	0	0
245	chr5	49473743	49474187	3.84426e-57	downstream	EMB	NM_198449	0	0
246	chr5	49501919	49502438	2.22854e-83	downstream	EMB	NM_198449	0	0
247	chr5	49513457	49514050	2.38361e-42	downstream	EMB	NM_198449	0	0
248	chr5	49533038	49533609	3.67375e-75	downstream	EMB	NM_198449	0	0
249	chr5	49541448	49541893	0	downstream	EMB	NM_198449	0	0
250	chr5	51521017	51521389	2.79969e-29	distal upstream	PELO	NM_015946	0	0
251	chr5	70390766	70391182	1.35448e-43	promoter	LOC647859	NR_026578	0	0
252	chr5	70484824	70485079	1.46177e-21	downstream	LOC100049076	NR_033968	0	0
253	chr5	109415488	109415933	8.36691e-24	downstream	LOC100289673	NR_033175	0	0
254	chr5	120390858	120391127	7.22836e-20	downstream	PRR16	NM_016644	0	0
255	chr5	124396316	124396638	5.62014e-20	distal upstream	ZNF608	NM_020747	0	0
256	chr5	148339766	148340185	6.02957e-30	downstream	SH3TC2	NM_024577	0	0
257	chr5	168716921	168717610	1.03499e-46	intron	SLIT3	NM_003062	690	0
258	chr5	174226755	174227287	3.91561e-37	downstream	MSX2	NM_002449	0	0
259	chr5	177784777	177785158	2.23866e-25	intron	AGXT2L2	NM_153373	382	0
260	chr5	177785282	177785671	6.04892e-28	intron	AGXT2L2	NM_153373	390	0
261	chr5	178220928	178221179	3.05944e-18	distal upstream	AACSP1	NR_024035	0	0
262	chr5	178921834	178922138	3.79789e-22	distal upstream	RUFY1	NM_025158	0	0
263	chr5	179050433	179050871	9.7607e-22	promoter	HNRNPH1	NM_005520	290	87
264	chr5	179640554	179641157	4.94178e-50	distal upstream	RASGEF1C	NM_175062	0	0
265	chr5	180648890	180649173	1.09265e-29	promoter	TRIM41	NM_033549	0	0
266	chr6	26670654	26671038	2.33632e-30	distal upstream	ZNF322A	NM_024639	0	0
267	chr6	26739216	26739721	8.76633e-67	distal upstream	ZNF322A	NM_024639	0	0
268	chr6	26739891	26740193	5.1657e-27	distal upstream	ZNF322A	NM_024639	0	0
269	chr6	26761106	26761526	8.07365e-34	distal upstream	ZNF322A	NM_024639	0	0
270	chr6	26761974	26762225	1.31092e-18	distal upstream	ZNF322A	NM_024639	0	0
271	chr6	30585454	30585705	9.54176e-20	promoter	MRPS18B	NM_014046	221	221
272	chr6	31509341	31509924	7.11696e-37	promoter	BAT1	NM_004640	584	199
273	chr6	34012011	34012519	4.43043e-40	intron	MIR1275	NR_031681	509	0
274	chr6	43262139	43262390	9.55946e-20	distal upstream	SLC22A7	NM_153320	0	0
275	chr6	58199346	58199744	4.12357e-23	downstream	GUSBL2	NR_003660	0	0
276	chr6	58773456	58774224	0	distal upstream	GUSBL2	NR_003660	0	0
277	chr6	58774262	58774917	0	distal upstream	GUSBL2	NR_003660	0	0
278	chr6	58775193	58775759	7.81297e-293	distal upstream	GUSBL2	NR_003660	0	0
279	chr6	58776031	58779528	0	distal upstream	GUSBL2	NR_003660	0	0
280	chr6	58779639	58780206	8.84589e-111	distal upstream	GUSBL2	NR_003660	0	0
281	chr6	61893651	61894054	1.0409e-271	distal upstream	MTRNR2L9	NM_001190706	0	0
282	chr6	61900527	61901108	0	distal upstream	MTRNR2L9	NM_001190706	0	0
283	chr6	61901845	61902365	3.82411e-211	distal upstream	MTRNR2L9	NM_001190706	0	0
284	chr6	61903893	61904379	0	distal upstream	MTRNR2L9	NM_001190706	0	0
285	chr6	61909615	61909988	6.704e-55	distal upstream	MTRNR2L9	NM_001190706	0	0
286	chr6	61912261	61912694	7.84434e-26	distal upstream	MTRNR2L9	NM_001190706	0	0
287	chr6	61913178	61913787	2.06587e-155	distal upstream	MTRNR2L9	NM_001190706	0	0
288	chr6	66153000	66153437	3.61866e-30	intron	EYS	NM_198283	438	0
289	chr6	95933884	95934342	3.43956e-46	distal upstream	MANEA	NM_024641	0	0
290	chr6	156063576	156063962	2.7956e-21	distal upstream	NOX3	NM_015718	0	0
291	chr6	170021379	170021747	5.61681e-21	intron	WDR27	NM_182552	369	0
292	chr6	170252801	170253084	3.23575e-24	distal upstream	NCRNA00242	NR_026781	0	0
293	chr7	90657	91181	2.96273e-37	distal upstream	FAM20C	NM_020223	0	0
294	chr7	108184	108435	5.11509e-21	distal upstream	FAM20C	NM_020223	0	0
295	chr7	374456	374960	1.1508e-52	downstream	LOC100288524	NM_001195127	0	0
296	chr7	915767	916310	4.19213e-59	promoter	GET4	NM_015949	121	121
297	chr7	1693431	1693682	2.15471e-18	downstream	TFAMP1	NR_001288	0	0
298	chr7	2919075	2919786	8.76977e-58	distal upstream	GNA12	NM_007353	0	0
299	chr7	4287940	4288275	2.27247e-23	intron	SDK1	NR_027816	336	0
300	chr7	4643455	4643928	1.27975e-26	distal upstream	FOXK1	NM_001037165	0	0
301	chr7	5350373	5350658	1.95185e-20	intron	SLC29A4	NM_153247	286	0
302	chr7	6388606	6389040	4.22347e-24	promoter	C7orf70	NM_001037163	0	0
303	chr7	18772087	18772672	4.09714e-50	intron	HDAC9	NM_178425	586	0
304	chr7	30155121	30155443	1.13928e-22	intron	C7orf41	NM_152793	323	0
305	chr7	30155462	30155713	4.11366e-19	intron	C7orf41	NM_152793	252	0
306	chr7	31022520	31023206	3.10749e-269	downstream	GHRHR	NM_000823	0	0
307	chr7	49477963	49478303	4.76239e-21	distal upstream	VWC2	NM_198570	0	0
308	chr7	57554763	57555264	6.11356e-35	downstream	ZNF716	NM_001159279	0	0
309	chr7	57957576	57958237	0	downstream	ZNF716	NM_001159279	0	0
310	chr7	57970977	57971463	6.19274e-157	downstream	ZNF716	NM_001159279	0	0
311	chr7	57986426	57987030	1.01285e-38	downstream	ZNF716	NM_001159279	0	0
312	chr7	57997643	57998239	4.6465e-58	downstream	ZNF716	NM_001159279	0	0
313	chr7	58001001	58001527	0	downstream	ZNF716	NM_001159279	0	0
314	chr7	58008392	58008995	0	downstream	ZNF716	NM_001159279	0	0
315	chr7	61078887	61079942	0	downstream	LOC643955	NR_003952	0	0
316	chr7	61079962	61080428	8.33882e-173	downstream	LOC643955	NR_003952	0	0
317	chr7	61080818	61081380	2.11942e-87	downstream	LOC643955	NR_003952	0	0
318	chr7	61082014	61082318	2.27208e-33	downstream	LOC643955	NR_003952	0	0
319	chr7	61084800	61085558	0	downstream	LOC643955	NR_003952	0	0
320	chr7	61440394	61440776	3.22235e-67	downstream	LOC643955	NR_003952	0	0
321	chr7	61512568	61513190	1.08511e-66	downstream	LOC643955	NR_003952	0	0
322	chr7	61514963	61515473	0	downstream	LOC643955	NR_003952	0	0
323	chr7	61542394	61542877	0	downstream	LOC643955	NR_003952	0	0
324	chr7	61966989	61967822	0	downstream	LOC643955	NR_003952	0	0
325	chr7	61968067	61971554	0	downstream	LOC643955	NR_003952	0	0
326	chr7	61974829	61975420	0	downstream	LOC643955	NR_003952	0	0
327	chr7	61982560	61983239	0	downstream	LOC643955	NR_003952	0	0
328	chr7	61983271	61983841	5.41254e-93	downstream	LOC643955	NR_003952	0	0
329	chr7	61985966	61986594	2.62042e-185	downstream	LOC643955	NR_003952	0	0
330	chr7	62278832	62279201	3.53308e-38	downstream	LOC643955	NR_003952	0	0
331	chr7	62403775	62404276	0	downstream	LOC643955	NR_003952	0	0
332	chr7	62830634	62831018	3.72872e-31	downstream	LOC100287704	NR_028348	0	0
333	chr7	63030915	63031336	2.44163e-53	distal upstream	MIR4283-1	NR_036246	0	0
334	chr7	64954386	64954657	3.93716e-20	downstream	ZNF92	NM_007139	0	0
335	chr7	66385829	66386080	5.92679e-21	promoter	C7orf42	NM_017994	0	0
336	chr7	66845424	66846177	1.26678e-35	downstream	STAG3L4	NM_022906	0	0
337	chr7	66917519	66917823	6.01283e-33	downstream	STAG3L4	NM_022906	0	0
338	chr7	71068498	71068757	7.85075e-22	intron	WBSCR17	NM_022479	260	0
339	chr7	74338417	74338668	3.9905e-22	downstream	PMS2L5	NR_027777	0	0
340	chr7	74508616	74508996	6.48167e-68	promoter	GTF2IRD2B	NM_001003795	381	0
341	chr7	75082151	75082497	5.77365e-24	intron	POM121C	NM_001099415	347	0
342	chr7	76178314	76178566	9.29429e-19	promoter	LOC100133091	NR_029411	0	0
343	chr7	85819548	85820212	0	distal upstream	GRM3	NM_000840	0	0
344	chr7	102217959	102218483	1.8656e-41	distal upstream	POLR2J3	NM_001097615	0	0
345	chr7	104573321	104573901	3.41695e-64	distal upstream	LOC723809	NR_027374	0	0
346	chr7	116671397	116671659	8.57101e-23	intron	ST7OT1	NR_002330	263	0
347	chr7	132332156	132332425	7.36027e-24	promoter	PLXNA4	NM_181775	270	0
348	chr7	134572335	134572724	1.94887e-21	intron	CALD1	NM_033140	390	0
349	chr7	135399695	135400161	3.7724e-23	intron	SLC13A4	NM_012450	467	0
350	chr7	143429001	143429374	1.21271e-23	downstream	FAM115C	NM_001130026	0	0
351	chr7	143953185	143953495	1.55334e-21	downstream	OR2A7	NM_001005328	0	0
352	chr7	149700490	149700741	9.96848e-19	distal upstream	LOC401431	NR_027040	0	0
353	chr7	150996716	150997305	5.86657e-35	distal upstream	SMARCD3	NM_003078	0	0
354	chr7	151538208	151539324	0	intron	PRKAG2	NM_001040633	1117	0
355	chr7	151539390	151539935	4.20465e-47	intron	PRKAG2	NM_001040633	546	0
356	chr7	154676311	154676691	1.484e-19	intron	LOC100132707	NR_024477	381	0
357	chr7	155651203	155651504	1.60027e-27	distal upstream	SHH	NM_000193	0	0
358	chr7	155750751	155751024	9.29916e-23	distal upstream	SHH	NM_000193	0	0
359	chr7	155751060	155751600	7.69453e-30	distal upstream	SHH	NM_000193	0	0
360	chr7	157349664	157349917	5.19597e-20	intron	MIR153-2	NR_029689	254	0
361	chr7	158387754	158388288	0	distal upstream	PTPRN2	NM_130843	0	0
362	chr8	1977555	1977816	3.1539e-23	distal upstream	MYOM2	NM_003970	0	0
363	chr8	2172995	2173613	3.58396e-49	downstream	MYOM2	NM_003970	0	0
364	chr8	2184293	2184654	8.5426e-38	downstream	MYOM2	NM_003970	0	0
365	chr8	2339808	2340069	7.62932e-21	downstream	MYOM2	NM_003970	0	0
366	chr8	11640361	11640749	1.10778e-29	exon	NEIL2	NM_145043	389	39
367	chr8	12417406	12417997	1.66637e-200	distal upstream	FAM86B2	NM_001137610	0	0
368	chr8	16565559	16566021	8.92027e-30	downstream	FGF20	NM_019851	0	0
369	chr8	20095445	20095697	7.27073e-20	downstream	LZTS1	NM_021020	0	0
370	chr8	23103847	23104392	2.32206e-49	exon	CHMP7	NM_152272	546	546
371	chr8	28111647	28112056	4.21846e-29	distal upstream	PNOC	NM_006228	0	0
372	chr8	37213304	37213678	1.46356e-24	distal upstream	ZNF703	NM_025069	0	0
373	chr8	37461497	37461916	1.67669e-23	distal upstream	ZNF703	NM_025069	0	0
374	chr8	37642796	37643047	6.01281e-21	distal upstream	GPR124	NM_032777	0	0
375	chr8	43093058	43093490	5.59994e-25	distal upstream	POTEA	NM_001005365	0	0
376	chr8	43096210	43096713	2.06441e-28	distal upstream	POTEA	NM_001005365	0	0
377	chr8	43761756	43762269	0	downstream	POTEA	NM_001005365	0	0
378	chr8	43767995	43768637	0	downstream	POTEA	NM_001005365	0	0
379	chr8	43771196	43771808	0	downstream	POTEA	NM_001005365	0	0
380	chr8	43775558	43776055	2.81237e-61	downstream	POTEA	NM_001005365	0	0
381	chr8	43786692	43787304	0	downstream	POTEA	NM_001005365	0	0
382	chr8	43792850	43793581	0	downstream	POTEA	NM_001005365	0	0
383	chr8	43794439	43794960	0	downstream	POTEA	NM_001005365	0	0
384	chr8	43820737	43821113	1.21816e-45	downstream	POTEA	NM_001005365	0	0
385	chr8	43821851	43822367	7.79683e-100	downstream	POTEA	NM_001005365	0	0
386	chr8	43824225	43824600	0	downstream	POTEA	NM_001005365	0	0
387	chr8	43825664	43826218	0	downstream	POTEA	NM_001005365	0	0
388	chr8	43831226	43831931	0	downstream	POTEA	NM_001005365	0	0
389	chr8	43838511	43839032	0	downstream	POTEA	NM_001005365	0	0
390	chr8	46841273	46841888	0	distal upstream	NCRNA00293	NR_027013	0	0
391	chr8	46845241	46845631	0	distal upstream	NCRNA00293	NR_027013	0	0
392	chr8	46852125	46852976	0	distal upstream	NCRNA00293	NR_027013	0	0
393	chr8	46854311	46854900	1.45114e-36	distal upstream	NCRNA00293	NR_027013	0	0
394	chr8	46856556	46857063	1.96866e-91	distal upstream	NCRNA00293	NR_027013	0	0
395	chr8	46861358	46861728	0	distal upstream	NCRNA00293	NR_027013	0	0
396	chr8	46868554	46869165	4.51221e-90	distal upstream	NCRNA00293	NR_027013	0	0
397	chr8	46902911	46903473	0	distal upstream	NCRNA00293	NR_027013	0	0
398	chr8	46957772	46958302	0	distal upstream	NCRNA00293	NR_027013	0	0
399	chr8	47259111	47259466	2.10953e-27	distal upstream	NCRNA00293	NR_027013	0	0
400	chr8	48917909	48918166	1.56883e-21	distal upstream	UBE2V2	NM_003350	0	0
401	chr8	49196823	49197076	1.24687e-18	downstream	UBE2V2	NM_003350	0	0
402	chr8	52613031	52613610	2.44173e-50	intron	PXDNL	NM_144651	580	0
403	chr8	58121421	58121814	8.24607e-44	distal upstream	C8orf71	NR_026772	0	0
404	chr8	70602216	70602769	6.8194e-50	intron	SLCO5A1	NM_001146009	554	0
405	chr8	83736210	83736829	1.7808e-52	distal upstream	SNX16	NM_022133	0	0
406	chr8	86567881	86568322	1.2586e-21	promoter	REXO1L2P	NR_003594	25	25
407	chr8	86781655	86782044	5.58199e-40	intron	REXO1L2P	NR_003594	390	0
408	chr8	100507869	100508333	9.989e-228	intron	MIR599	NR_030329	465	0
409	chr8	114602125	114602379	3.80274e-20	distal upstream	CSMD3	NM_052900	0	0
410	chr8	124663301	124663667	4.05055e-27	promoter	KLHL38	NM_001081675	367	0
411	chr8	128230783	128231238	1.59773e-29	distal upstream	POU5F1B	NM_001159542	0	0
412	chr8	128231293	128231785	2.10961e-31	distal upstream	POU5F1B	NM_001159542	0	0
413	chr8	128232145	128232871	3.01389e-91	distal upstream	POU5F1B	NM_001159542	0	0
414	chr8	140842363	140842730	2.66264e-27	intron	KCNK9	NM_016601	368	0
415	chr8	143035573	143035829	3.12121e-21	distal upstream	NCRNA00051	NR_024378	0	0
416	chr8	143224268	143224534	5.16233e-21	distal upstream	NCRNA00051	NR_024378	0	0
417	chr8	143611085	143611336	2.75042e-18	intron	BAI1	NM_001702	252	0
418	chr8	144301801	144302216	1.99819e-22	downstream	GPIHBP1	NM_178172	0	0
419	chr9	8919625	8919943	1.25291e-19	intron	PTPRD	NM_001040712	319	0
420	chr9	33126368	33126907	1.35526e-62	intron	B4GALT1	NM_001497	540	0
421	chr9	34986957	34987431	5.42252e-38	distal upstream	DNAJB5	NM_001135004	0	0
422	chr9	36185037	36185699	4.78346e-94	distal upstream	CLTA	NM_007096	0	0
423	chr9	45371999	45372471	6.43065e-30	distal upstream	FAM27A	NR_024060	0	0
424	chr9	47208503	47208754	7.60348e-19	downstream	KGFLP1	NR_003674	0	0
425	chr9	66800605	66800974	0	downstream	LOC100133920	NR_024443	0	0
426	chr9	66821804	66822276	3.32674e-51	downstream	LOC100133920	NR_024443	0	0
427	chr9	66823283	66823858	3.00515e-199	downstream	LOC100133920	NR_024443	0	0
428	chr9	66832813	66834383	0	downstream	LOC100133920	NR_024443	0	0
429	chr9	66834616	66835879	0	downstream	LOC100133920	NR_024443	0	0
430	chr9	66843465	66844169	0	downstream	LOC100133920	NR_024443	0	0
431	chr9	67317778	67318333	3.27929e-139	distal upstream	AQP7P1	NR_002817	0	0
432	chr9	67320653	67321057	0	distal upstream	AQP7P1	NR_002817	0	0
433	chr9	68416909	68417331	1.20114e-32	downstream	LOC642236	NR_033907	0	0
434	chr9	68418389	68418836	8.55349e-32	downstream	LOC642236	NR_033907	0	0
435	chr9	68419200	68419784	1.86069e-48	downstream	LOC642236	NR_033907	0	0
436	chr9	68424066	68424792	1.66553e-29	downstream	LOC642236	NR_033907	0	0
437	chr9	69964141	69964607	0	downstream	FOXD4L5	NM_001126334	0	0
438	chr9	69982653	69983025	4.47914e-196	downstream	FOXD4L5	NM_001126334	0	0
439	chr9	69996259	69996805	5.87781e-86	downstream	FOXD4L5	NM_001126334	0	0
440	chr9	89418040	89418609	3.8834e-39	downstream	GAS1	NM_002048	0	0
441	chr9	93489186	93489554	1.89804e-21	distal upstream	SYK	NM_003177	0	0
442	chr9	93661626	93661988	1.96599e-24	downstream	SYK	NM_001174167	0	0
443	chr9	106165870	106166333	1.11915e-34	downstream	CYLC2	NM_001340	0	0
444	chr9	114649451	114650014	1.44379e-62	distal upstream	UGCG	NM_003358	0	0
445	chr9	136376746	136377112	5.23991e-20	downstream	TMEM8C	NM_001080483	0	0
446	chr9	136377380	136377702	1.41966e-24	downstream	TMEM8C	NM_001080483	0	0
447	chr9	137487970	137488512	8.43024e-36	distal upstream	COL5A1	NM_000093	0	0
448	chr9	137639851	137640103	2.94511e-19	intron	COL5A1	NM_000093	253	0
449	chr9	140047341	140047596	3.46493e-18	intron	GRIN1	NM_007327	256	0
450	chr9	140047705	140048042	7.84571e-24	intron	GRIN1	NM_007327	338	0
451	chr9	140260364	140260618	6.02147e-19	intron	EXD3	NM_017820	255	0
452	chr10	715916	716355	5.45194e-22	intron	DIP2C	NM_014974	440	0
453	chr10	1738180	1738499	2.85699e-29	intron	ADARB2	NM_018702	320	0
454	chr10	1843201	1843701	8.57914e-39	distal upstream	ADARB2	NM_018702	0	0
455	chr10	2287784	2288339	1.87067e-43	distal upstream	ADARB2	NM_018702	0	0
456	chr10	2797039	2797715	9.4135e-65	distal upstream	PFKP	NM_002627	0	0
457	chr10	3752874	3753483	8.77951e-34	downstream	KLF6	NM_001300	0	0
458	chr10	3850962	3851215	3.03971e-22	distal upstream	KLF6	NM_001300	0	0
459	chr10	5412864	5413372	1.40937e-45	intron	UCN3	NM_053049	509	0
460	chr10	6060932	6061416	2.42315e-23	exon	IL15RA	NR_033494	485	27
461	chr10	6428876	6429131	2.88128e-18	downstream	PFKFB3	NM_004566	0	0
462	chr10	13764891	13765189	4.96721e-26	intron	PRPF18	NM_003675	299	0
463	chr10	25256503	25256888	1.51216e-24	distal upstream	PRTFDC1	NM_020200	0	0
464	chr10	30257845	30258150	1.1729e-27	downstream	KIAA1462	NM_020848	0	0
465	chr10	38776298	38776862	1.28994e-67	downstream	LOC399744	NR_024497	0	0
466	chr10	38871828	38872353	1.48655e-106	downstream	LOC399744	NR_024497	0	0
467	chr10	38881548	38882351	0	downstream	LOC399744	NR_024497	0	0
468	chr10	39082013	39082613	1.77573e-79	downstream	LOC399744	NR_024497	0	0
469	chr10	39138021	39138398	1.26235e-20	downstream	LOC399744	NR_024497	0	0
470	chr10	42379636	42380298	0	downstream	LOC441666	NR_024380	0	0
471	chr10	42384360	42385780	0	downstream	LOC441666	NR_024380	0	0
472	chr10	42390685	42391324	3.26905e-127	downstream	LOC441666	NR_024380	0	0
473	chr10	42392463	42393104	0	downstream	LOC441666	NR_024380	0	0
474	chr10	42393146	42393777	0	downstream	LOC441666	NR_024380	0	0
475	chr10	42395807	42396428	4.4164e-31	downstream	LOC441666	NR_024380	0	0
476	chr10	42396497	42397130	5.09617e-125	downstream	LOC441666	NR_024380	0	0
477	chr10	42397655	42399007	0	downstream	LOC441666	NR_024380	0	0
478	chr10	42399139	42400921	0	downstream	LOC441666	NR_024380	0	0
479	chr10	42401654	42402109	1.62321e-53	downstream	LOC441666	NR_024380	0	0
480	chr10	42404177	42404625	1.44169e-125	downstream	LOC441666	NR_024380	0	0
481	chr10	42407350	42407885	3.17518e-208	downstream	LOC441666	NR_024380	0	0
482	chr10	42408088	42408490	4.99192e-103	downstream	LOC441666	NR_024380	0	0
483	chr10	42528582	42529111	2.68977e-73	downstream	LOC441666	NR_024380	0	0
484	chr10	42529185	42530692	0	downstream	LOC441666	NR_024380	0	0
485	chr10	42530701	42531383	0	downstream	LOC441666	NR_024380	0	0
486	chr10	42531548	42533123	0	downstream	LOC441666	NR_024380	0	0
487	chr10	42534552	42535080	0	downstream	LOC441666	NR_024380	0	0
488	chr10	42535290	42535683	1.57674e-81	downstream	LOC441666	NR_024380	0	0
489	chr10	42538649	42539949	0	downstream	LOC441666	NR_024380	0	0
490	chr10	42541991	42542377	0	downstream	LOC441666	NR_024380	0	0
491	chr10	42544454	42544852	1.71921e-68	downstream	LOC441666	NR_024380	0	0
492	chr10	42599424	42599895	9.0196e-35	downstream	LOC441666	NR_024380	0	0
493	chr10	42791285	42791536	3.49177e-19	downstream	LOC441666	NR_024380	0	0
494	chr10	42797085	42797659	4.46374e-153	downstream	LOC441666	NR_024380	0	0
495	chr10	42799650	42800253	4.5178e-103	downstream	LOC441666	NR_024380	0	0
496	chr10	42816957	42818249	0	downstream	LOC441666	NR_024380	0	0
497	chr10	54061986	54062267	4.63836e-21	distal upstream	DKK1	NM_012242	0	0
498	chr10	73180222	73180473	3.83766e-18	intron	CDH23	NM_022124	252	0
499	chr10	96225354	96225605	4.40569e-19	intron	TBC1D12	NM_015188	252	0
500	chr10	98561065	98561360	4.62828e-24	distal upstream	LCOR	NM_001170766	0	0
501	chr10	127831382	127831992	8.31741e-51	intron	ADAM12	NM_003474	611	0
502	chr10	129865434	129865818	8.80041e-27	intron	PTPRE	NM_130435	385	0
503	chr10	130596360	130596931	9.89079e-46	distal upstream	MGMT	NM_002412	0	0
504	chr10	130854986	130855429	2.61723e-30	distal upstream	MGMT	NM_002412	0	0
505	chr10	132975076	132975504	2.55072e-23	intron	TCERG1L	NM_174937	429	0
506	chr10	134761493	134761792	5.40307e-28	distal upstream	C10orf93	NM_173572	0	0
507	chr10	134858989	134859493	2.1133e-32	distal upstream	GPR123	NM_001083909	0	0
508	chr10	135132855	135133121	2.55958e-18	distal upstream	TUBGCP2	NM_006659	0	0
509	chr11	357663	358026	8.28868e-20	distal upstream	B4GALNT4	NM_178537	0	0
510	chr11	585320	585587	4.48962e-19	intron	PHRF1	NM_020901	268	0
511	chr11	1752758	1753300	4.12684e-66	intron	LOC402778	NM_001170820	543	0
512	chr11	1767148	1767636	1.96322e-35	promoter	LOC402778	NM_001170820	489	0
513	chr11	2197773	2198094	6.21043e-23	distal upstream	TH	NM_199292	0	0
514	chr11	2454999	2455250	2.67896e-22	distal upstream	TRPM5	NM_014555	0	0
515	chr11	25671672	25672588	7.63661e-28	distal upstream	ANO3	NM_031418	0	0
516	chr11	35269920	35270571	2.39562e-137	downstream	CD44	NM_001001389	0	0
517	chr11	37370466	37370897	1.89352e-45	distal upstream	RAG2	NM_000536	0	0
518	chr11	41732456	41732808	7.70491e-22	distal upstream	LRRC4C	NM_020929	0	0
519	chr11	48717780	48718346	1.36381e-98	downstream	OR4A47	NM_001005512	0	0
520	chr11	48795916	48796595	1.81795e-102	downstream	OR4A47	NM_001005512	0	0
521	chr11	48804944	48805417	2.59972e-43	downstream	OR4A47	NM_001005512	0	0
522	chr11	48845289	48845833	3.08366e-297	downstream	OR4A47	NM_001005512	0	0
523	chr11	48859085	48859844	0	downstream	OR4A47	NM_001005512	0	0
524	chr11	48860573	48861176	3.58138e-254	downstream	OR4A47	NM_001005512	0	0
525	chr11	48863529	48864102	8.44786e-91	downstream	OR4A47	NM_001005512	0	0
526	chr11	48866652	48867067	5.09814e-36	downstream	OR4A47	NM_001005512	0	0
527	chr11	48880320	48880868	0	downstream	FOLH1	NM_004476	0	0
528	chr11	48883299	48883752	1.77639e-150	downstream	FOLH1	NM_004476	0	0
529	chr11	48892846	48893448	3.55803e-162	downstream	FOLH1	NM_004476	0	0
530	chr11	48895901	48896458	0	downstream	FOLH1	NM_004476	0	0
531	chr11	48896685	48897119	4.8556e-39	downstream	FOLH1	NM_004476	0	0
532	chr11	48943619	48944169	6.14604e-83	downstream	FOLH1	NM_004476	0	0
533	chr11	50522110	50522657	0	downstream	LOC646813	NR_024504	0	0
534	chr11	50649220	50649770	0	downstream	LOC646813	NR_024504	0	0
535	chr11	50651363	50651860	7.76389e-43	downstream	LOC646813	NR_024504	0	0
536	chr11	50668439	50668938	0	downstream	LOC646813	NR_024504	0	0
537	chr11	50676164	50676593	0	downstream	LOC646813	NR_024504	0	0
538	chr11	50681366	50681793	1.02359e-141	downstream	LOC646813	NR_024504	0	0
539	chr11	50687996	50688375	2.93553e-80	downstream	LOC646813	NR_024504	0	0
540	chr11	50738362	50738731	1.02854e-52	downstream	LOC646813	NR_024504	0	0
541	chr11	50763652	50764085	2.49704e-36	downstream	LOC646813	NR_024504	0	0
542	chr11	50764652	50765145	6.70716e-91	downstream	LOC646813	NR_024504	0	0
543	chr11	50778591	50779187	1.40378e-150	downstream	LOC646813	NR_024504	0	0
544	chr11	51198996	51199482	3.84727e-32	downstream	OR4A5	NM_001005272	0	0
545	chr11	51250148	51250575	0	downstream	OR4A5	NM_001005272	0	0
546	chr11	51567108	51567661	0	downstream	OR4C46	NM_001004703	0	0
547	chr11	51568964	51570471	0	downstream	OR4C46	NM_001004703	0	0
548	chr11	51571821	51573620	0	downstream	OR4C46	NM_001004703	0	0
549	chr11	51575469	51576061	1.37339e-283	downstream	OR4C46	NM_001004703	0	0
550	chr11	51577555	51578051	5.41452e-299	downstream	OR4C46	NM_001004703	0	0
551	chr11	51578410	51579047	0	downstream	OR4C46	NM_001004703	0	0
552	chr11	51579150	51579934	0	downstream	OR4C46	NM_001004703	0	0
553	chr11	51580687	51581199	5.66357e-73	downstream	OR4C46	NM_001004703	0	0
554	chr11	51582806	51583173	2.3521e-72	downstream	OR4C46	NM_001004703	0	0
555	chr11	51591002	51591659	0	downstream	OR4C46	NM_001004703	0	0
556	chr11	54890517	54891196	0	distal upstream	TRIM48	NM_024114	0	0
557	chr11	54911204	54911784	3.34358e-85	distal upstream	TRIM48	NM_024114	0	0
558	chr11	54944289	54944658	4.06667e-289	distal upstream	TRIM48	NM_024114	0	0
559	chr11	54961452	54961929	9.15037e-33	distal upstream	TRIM48	NM_024114	0	0
560	chr11	54990124	54990511	8.62707e-26	distal upstream	TRIM48	NM_024114	0	0
561	chr11	55007043	55007552	0	distal upstream	TRIM48	NM_024114	0	0
562	chr11	55015321	55015825	1.46565e-224	distal upstream	TRIM48	NM_024114	0	0
563	chr11	55016584	55016960	7.92017e-25	distal upstream	TRIM48	NM_024114	0	0
564	chr11	55025455	55026740	0	distal upstream	TRIM48	NM_024114	0	0
565	chr11	65479255	65479699	3.91377e-31	promoter	KAT5	NM_182709	212	212
566	chr11	67417185	67417443	4.52711e-22	promoter	ACY3	NM_080658	259	0
567	chr11	67512356	67512934	3.1429e-46	downstream	LOC645332	NR_024249	0	0
568	chr11	69410426	69410879	2.91223e-33	distal upstream	CCND1	NM_053056	0	0
569	chr11	70482453	70482891	3.39541e-28	intron	SHANK2	NM_133266	439	0
570	chr11	71912340	71912930	3.63901e-99	downstream	FOLR1	NM_016729	0	0
571	chr11	82127395	82127729	1.24931e-24	downstream	FAM181B	NM_175885	0	0
572	chr11	89632228	89632652	1.89673e-33	downstream	TRIM49L1	NM_001105522	0	0
573	chr11	89653939	89654310	8.94559e-22	promoter	TRIM49L1	NM_001105522	0	0
574	chr11	89740520	89740771	2.80243e-18	distal upstream	TRIM53	NR_028346	0	0
575	chr11	117312821	117313139	1.89997e-24	intron	CEP164	NM_014956	319	0
576	chr12	13318041	13318675	1.05396e-135	distal upstream	EMP1	NM_001423	0	0
577	chr12	18249179	18249654	4.37329e-38	distal upstream	RERGL	NM_024730	0	0
578	chr12	18249820	18250324	5.13408e-58	distal upstream	RERGL	NM_024730	0	0
579	chr12	20704206	20704672	0	intron	SLCO1C1	NM_001145946	467	0
580	chr12	29944710	29945329	8.01826e-31	distal upstream	TMTC1	NM_175861	0	0
581	chr12	29946676	29947255	2.31568e-41	distal upstream	TMTC1	NM_175861	0	0
582	chr12	34389013	34389567	2.026e-60	downstream	ALG10	NM_032834	0	0
583	chr12	34645210	34645771	2.21495e-45	downstream	ALG10	NM_032834	0	0
584	chr12	34801313	34801809	8.30686e-20	downstream	ALG10	NM_032834	0	0
585	chr12	34833105	34833765	0	downstream	ALG10	NM_032834	0	0
586	chr12	34833943	34834622	4.69539e-195	downstream	ALG10	NM_032834	0	0
587	chr12	34837472	34838000	0	downstream	ALG10	NM_032834	0	0
588	chr12	34838599	34839335	0	downstream	ALG10	NM_032834	0	0
589	chr12	34840165	34840615	5.94158e-71	downstream	ALG10	NM_032834	0	0
590	chr12	34841194	34841783	0	downstream	ALG10	NM_032834	0	0
591	chr12	34841863	34842427	1.38105e-66	downstream	ALG10	NM_032834	0	0
592	chr12	34846034	34846548	7.88761e-225	downstream	ALG10	NM_032834	0	0
593	chr12	34846620	34847292	0	downstream	ALG10	NM_032834	0	0
594	chr12	34847304	34847706	1.84812e-39	downstream	ALG10	NM_032834	0	0
595	chr12	34847708	34848474	0	downstream	ALG10	NM_032834	0	0
596	chr12	34850536	34851147	1.73869e-108	downstream	ALG10	NM_032834	0	0
597	chr12	34851276	34851732	9.24724e-192	downstream	ALG10	NM_032834	0	0
598	chr12	34852614	34853236	2.13763e-62	downstream	ALG10	NM_032834	0	0
599	chr12	34853987	34854564	2.70052e-36	downstream	ALG10	NM_032834	0	0
600	chr12	37998218	37998733	1.80541e-33	distal upstream	ALG10B	NM_001013620	0	0
601	chr12	38000678	38001002	3.5397e-27	distal upstream	ALG10B	NM_001013620	0	0
602	chr12	38003679	38004305	4.77479e-92	distal upstream	ALG10B	NM_001013620	0	0
603	chr12	38009012	38009712	0	distal upstream	ALG10B	NM_001013620	0	0
604	chr12	38017023	38017592	0	distal upstream	ALG10B	NM_001013620	0	0
605	chr12	38023400	38023951	4.26217e-38	distal upstream	ALG10B	NM_001013620	0	0
606	chr12	38027295	38027900	1.10683e-83	distal upstream	ALG10B	NM_001013620	0	0
607	chr12	38028674	38029404	0	distal upstream	ALG10B	NM_001013620	0	0
608	chr12	38035401	38035769	1.42562e-68	distal upstream	ALG10B	NM_001013620	0	0
609	chr12	38037932	38038682	3.65185e-199	distal upstream	ALG10B	NM_001013620	0	0
610	chr12	38053357	38054483	2.90862e-273	distal upstream	ALG10B	NM_001013620	0	0
611	chr12	38116771	38117280	1.92331e-100	distal upstream	ALG10B	NM_001013620	0	0
612	chr12	38119869	38120129	3.0235e-21	distal upstream	ALG10B	NM_001013620	0	0
613	chr12	38148538	38148907	9.47157e-37	distal upstream	ALG10B	NM_001013620	0	0
614	chr12	38164622	38164993	9.46188e-35	distal upstream	ALG10B	NM_001013620	0	0
615	chr12	38234419	38234871	1.7462e-38	distal upstream	ALG10B	NM_001013620	0	0
616	chr12	38235661	38236242	0	distal upstream	ALG10B	NM_001013620	0	0
617	chr12	38248445	38248823	0	distal upstream	ALG10B	NM_001013620	0	0
618	chr12	38258507	38258991	0	distal upstream	ALG10B	NM_001013620	0	0
619	chr12	40106768	40107088	3.18586e-25	intron	C12orf40	NM_001031748	321	0
620	chr12	50273662	50274286	3.14796e-41	intron	FAIM2	NM_012306	625	0
621	chr12	61413446	61413817	4.93108e-33	downstream	FAM19A2	NM_178539	0	0
622	chr12	89524917	89525220	1.337e-22	downstream	DUSP6	NM_001946	0	0
623	chr12	92206181	92206455	5.26246e-21	downstream	BTG1	NM_001731	0	0
624	chr12	96429485	96429783	1.96761e-21	promoter	LTA4H	NM_000895	0	0
625	chr12	108999263	109000336	5.5566e-167	distal upstream	TMEM119	NM_181724	0	0
626	chr12	109167047	109167678	2.86943e-133	distal upstream	CORO1C	NM_014325	0	0
627	chr12	115615647	115615916	3.33673e-22	distal upstream	TBX3	NM_005996	0	0
628	chr12	116812953	116813300	2.22693e-23	distal upstream	MED13L	NM_015335	0	0
629	chr12	117564121	117564536	1.56771e-23	distal upstream	TESC	NM_001168325	0	0
630	chr12	117566634	117567140	9.68245e-28	distal upstream	TESC	NM_001168325	0	0
631	chr12	120332106	120332373	9.73315e-22	distal upstream	CIT	NM_007174	0	0
632	chr12	130676314	130676565	3.20021e-18	downstream	FZD10	NM_007197	0	0
633	chr12	130784669	130785070	3.17523e-28	distal upstream	PIWIL1	NM_001190971	0	0
634	chr12	131961975	131962502	6.98205e-114	distal upstream	SFSWAP	NM_004592	0	0
635	chr12	133234773	133235027	1.59955e-18	intron	POLE	NM_006231	255	0
636	chr13	33397672	33398053	6.37428e-23	distal upstream	KL	NM_004795	0	0
637	chr13	45492067	45492321	6.1908e-19	downstream	NUFIP1	NM_012345	0	0
638	chr13	48879694	48880216	6.32603e-288	promoter	RB1	NM_000321	523	0
639	chr13	51147976	51148233	2.86694e-20	downstream	DLEU7	NM_198989	0	0
640	chr13	61552049	61552555	8.01651e-51	downstream	MIR3169	NR_036128	0	0
641	chr13	69660217	69660468	3.77285e-19	distal upstream	ATXN8OS	NR_002717	0	0
642	chr13	102257709	102258296	2.94427e-50	intron	ITGBL1	NM_004791	588	0
643	chr13	104991009	104991337	2.41913e-20	distal upstream	DAOA	NM_001161814	0	0
644	chr13	111696500	111696940	3.06779e-23	distal upstream	ARHGEF7	NM_001113512	0	0
645	chr13	112699341	112699598	6.71653e-19	distal upstream	SOX1	NM_005986	0	0
646	chr13	113194478	113194741	2.53024e-25	intron	TUBGCP3	NM_006322	264	0
647	chr13	113951140	113951630	1.31874e-19	promoter	LAMP1	NM_005561	163	163
648	chr13	114436613	114436869	2.30394e-21	intron	LOC100130386	NR_028064	257	0
649	chr13	114460137	114460549	9.60419e-28	promoter	FAM70B	NM_182614	0	0
650	chr14	19005003	19005557	4.22612e-70	distal upstream	OR11H12	NM_001013354	0	0
651	chr14	19011304	19011834	7.73663e-119	distal upstream	OR11H12	NM_001013354	0	0
652	chr14	19013153	19013607	1.42194e-39	distal upstream	OR11H12	NM_001013354	0	0
653	chr14	19013612	19013996	3.62389e-163	distal upstream	OR11H12	NM_001013354	0	0
654	chr14	19018755	19019419	0	distal upstream	OR11H12	NM_001013354	0	0
655	chr14	19038080	19038638	1.23074e-120	distal upstream	OR11H12	NM_001013354	0	0
656	chr14	19038891	19039521	0	distal upstream	OR11H12	NM_001013354	0	0
657	chr14	19044421	19044970	0	distal upstream	OR11H12	NM_001013354	0	0
658	chr14	19265539	19265872	1.87284e-23	distal upstream	OR11H12	NM_001013354	0	0
659	chr14	20811375	20811909	7.11597e-28	promoter	RPPH1	NR_002312	334	271
660	chr14	20923027	20923613	3.6147e-36	promoter	APEX1	NM_080648	566	506
661	chr14	60228588	60229032	8.05932e-20	intron	RTN1	NM_206857	445	0
662	chr14	69139973	69140895	4.88353e-68	downstream	ZFP36L1	NM_004926	0	0
663	chr14	70295656	70295932	2.37995e-20	distal upstream	SLC10A1	NM_003049	0	0
664	chr14	70890899	70891296	3.82659e-27	distal upstream	SYNJ2BP	NM_018373	0	0
665	chr14	95404770	95405163	4.15621e-30	distal upstream	GSC	NM_173849	0	0
666	chr14	97148949	97149262	1.79582e-19	distal upstream	VRK1	NM_003384	0	0
667	chr14	102022020	102022390	1.59643e-20	promoter	DIO3OS	NR_002770	0	0
668	chr14	102771375	102771843	1.04029e-39	promoter	RAGE	NM_014226	157	157
669	chr14	104655824	104656137	4.45819e-23	downstream	KIF26A	NM_015656	0	0
670	chr15	27138139	27138392	8.9672e-20	intron	GABRA5	NM_001165037	254	0
671	chr15	27700390	27700791	3.14931e-35	intron	GABRG3	NM_033223	402	0
672	chr15	28790747	28790998	1.33974e-26	distal upstream	GOLGA8F	NR_033351	0	0
673	chr15	28961072	28961323	1.42281e-20	distal upstream	WHAMML2	NR_026589	0	0
674	chr15	30465122	30465569	4.28914e-38	distal upstream	DKFZP434L187	NR_026771	0	0
675	chr15	31466106	31466401	2.73127e-21	distal upstream	TRPM1	NM_002420	0	0
676	chr15	47177341	47177708	2.63541e-26	distal upstream	SEMA6D	NM_153619	0	0
677	chr15	67224933	67225233	1.21518e-26	distal upstream	SMAD3	NM_005902	0	0
678	chr15	73532035	73532286	1.92134e-18	intron	HCN4	NM_005477	252	0
679	chr15	77991704	77992291	3.193e-72	distal upstream	LINGO1	NM_032808	0	0
680	chr15	94786376	94786838	3.72627e-32	distal upstream	MCTP2	NM_018349	0	0
681	chr15	97443443	97443703	6.97682e-19	downstream	SPATA8	NM_173499	0	0
682	chr15	98026532	98027021	1.68971e-32	downstream	LOC91948	NR_024173	0	0
683	chr15	101622169	101622521	2.14833e-22	downstream	LRRK1	NM_024652	0	0
684	chr15	102520886	102521278	2.02888e-53	promoter	DDX11L9	NR_034090	0	0
685	chr16	317675	318250	1.32146e-33	downstream	RGS11	NM_003834	0	0
686	chr16	868582	869054	8.42384e-38	downstream	PRR25	NM_001013638	0	0
687	chr16	1288100	1288453	3.82965e-29	promoter	TPSAB1	NM_003294	0	0
688	chr16	1298077	1298328	4.09247e-20	downstream	TPSAB1	NM_003294	0	0
689	chr16	1314828	1315394	5.47791e-42	downstream	TPSD1	NM_012217	0	0
690	chr16	5690542	5691230	9.82861e-52	distal upstream	RBFOX1	NM_018723	0	0
691	chr16	6948883	6949343	6.04619e-32	intron	RBFOX1	NM_001142334	461	0
692	chr16	11415556	11416030	1.32123e-41	distal upstream	C16orf75	NM_152308	0	0
693	chr16	13162648	13163605	1.32621e-51	intron	SHISA9	NM_001145204	958	0
694	chr16	14145051	14145302	1.34346e-19	distal upstream	MKL2	NM_014048	0	0
695	chr16	16538861	16539120	3.45859e-20	downstream	PKD1P1	NR_036447	0	0
696	chr16	16726426	16726934	2.9059e-26	downstream	PKD1P1	NR_036447	0	0
697	chr16	16859076	16859327	3.28763e-21	downstream	PKD1P1	NR_036447	0	0
698	chr16	18316438	18317158	1.22037e-134	downstream	MIR3180-2	NR_036142	0	0
699	chr16	18335891	18336142	1.0134e-18	downstream	MIR3180-2	NR_036142	0	0
700	chr16	18619338	18619702	9.73109e-24	downstream	ABCC6P1	NR_003569	0	0
701	chr16	18812780	18813200	5.12196e-37	promoter	ARL6IP1	NM_015161	78	78
702	chr16	32590078	32590672	1.69605e-34	downstream	TP53TG3	NM_016212	0	0
703	chr16	33477076	33477580	6.5835e-72	distal upstream	LOC390705	NR_033866	0	0
704	chr16	33881166	33881628	5.80187e-37	distal upstream	MIR1826	NR_031727	0	0
705	chr16	33963542	33964194	0	promoter	MIR1826	NR_031727	0	0
706	chr16	34000025	34000484	2.39786e-109	downstream	MIR1826	NR_031727	0	0
707	chr16	34022042	34023087	0	downstream	MIR1826	NR_031727	0	0
708	chr16	35196735	35197222	2.69088e-28	downstream	FLJ26245	NR_033985	0	0
709	chr16	35215617	35216273	0	downstream	FLJ26245	NR_033985	0	0
710	chr16	35250165	35250572	2.12766e-28	downstream	FLJ26245	NR_033985	0	0
711	chr16	35259369	35259938	1.94326e-93	downstream	FLJ26245	NR_033985	0	0
712	chr16	35279182	35279727	3.53072e-151	downstream	FLJ26245	NR_033985	0	0
713	chr16	35281188	35281652	3.08406e-92	downstream	FLJ26245	NR_033985	0	0
714	chr16	46392156	46392430	1.96386e-22	downstream	ANKRD26P1	NR_026556	0	0
715	chr16	46395226	46395681	1.32932e-40	downstream	ANKRD26P1	NR_026556	0	0
716	chr16	46403489	46403795	1.26557e-28	downstream	ANKRD26P1	NR_026556	0	0
717	chr16	46404960	46405344	2.65914e-36	downstream	ANKRD26P1	NR_026556	0	0
718	chr16	46406375	46406824	4.21009e-39	downstream	ANKRD26P1	NR_026556	0	0
719	chr16	46723152	46723544	1.06962e-72	promoter	VPS35	NM_018206	0	0
720	chr16	57422545	57423322	6.36029e-63	distal upstream	CCL17	NM_002987	0	0
721	chr16	60440252	60440617	1.41735e-21	distal upstream	LOC644649	NR_028471	0	0
722	chr16	85531855	85532106	1.56366e-19	distal upstream	KIAA0182	NM_001134473	0	0
723	chr16	87536234	87536507	1.37532e-23	distal upstream	ZCCHC14	NM_015144	0	0
724	chr16	88170599	88171076	6.80182e-27	downstream	BANP	NM_001173543	0	0
725	chr16	88960673	88960924	1.38049e-23	intron	PABPN1L	NM_001080487	252	0
726	chr16	88982240	88982855	2.03984e-52	intron	CBFA2T3	NM_175931	616	0
727	chr16	89257272	89257618	2.19714e-21	intron	CDH15	NM_004933	347	0
728	chr17	259775	260263	7.26337e-42	promoter	C17orf97	NM_001013672	147	147
729	chr17	967363	967744	1.95537e-19	intron	MIR3183	NR_036148	382	0
730	chr17	1129558	1130194	1.11968e-81	distal upstream	ABR	NM_001159746	0	0
731	chr17	1185165	1185768	5.91327e-51	intron	TUSC5	NM_172367	604	0
732	chr17	1969324	1969640	1.76331e-18	intron	HIC1	NM_001098202	317	0
733	chr17	3571893	3572311	3.28769e-22	promoter	TMEM93	NM_031298	304	299
734	chr17	6136601	6137110	9.34463e-49	downstream	WSCD1	NM_015253	0	0
735	chr17	6229922	6230337	9.05791e-25	downstream	AIPL1	NM_001033055	0	0
736	chr17	8089408	8089671	3.37713e-20	downstream	C17orf59	NM_017622	0	0
737	chr17	15076401	15076654	3.00257e-19	downstream	PMP22	NM_153322	0	0
738	chr17	15554410	15554661	7.53571e-20	exon	CDRT1	NM_006382	252	252
739	chr17	18529020	18529324	3.00053e-22	promoter	CCDC144B	NR_036647	0	0
740	chr17	21774547	21774918	9.86829e-71	distal upstream	FAM27L	NR_028336	0	0
741	chr17	22020533	22020991	4.75648e-43	promoter	MTRNR2L1	NM_001190452	0	0
742	chr17	22246361	22246892	0	downstream	MTRNR2L1	NM_001190452	0	0
743	chr17	22249565	22249907	7.26488e-54	downstream	MTRNR2L1	NM_001190452	0	0
744	chr17	22253033	22253417	2.34785e-89	downstream	MTRNR2L1	NM_001190452	0	0
745	chr17	22255325	22255862	3.45843e-39	downstream	MTRNR2L1	NM_001190452	0	0
746	chr17	22258178	22258635	0	downstream	MTRNR2L1	NM_001190452	0	0
747	chr17	22259895	22260420	0	downstream	MTRNR2L1	NM_001190452	0	0
748	chr17	22261385	22261784	0	downstream	MTRNR2L1	NM_001190452	0	0
749	chr17	25264720	25265239	3.41083e-25	distal upstream	WSB1	NM_134265	0	0
750	chr17	36348631	36349177	2.4322e-30	promoter	TBC1D3	NM_001123391	36	36
751	chr17	41400455	41401087	6.47075e-97	downstream	TMEM106A	NM_145041	0	0
752	chr17	41466095	41466542	1.75679e-47	promoter	LOC100130581	NR_027412	172	172
753	chr17	48100807	48101247	7.96828e-33	distal upstream	DLX3	NM_005220	0	0
754	chr17	48101603	48102048	8.17024e-34	distal upstream	DLX3	NM_005220	0	0
755	chr17	56296519	56296969	1.80698e-26	promoter	MKS1	NM_017777	448	293
756	chr17	63473703	63474217	5.26811e-34	downstream	AXIN2	NM_004655	0	0
757	chr17	71458271	71458525	2.70182e-18	intron	CDC42EP4	NM_012121	255	0
758	chr17	71950132	71950469	4.94688e-24	distal upstream	C17orf54	NR_027146	0	0
759	chr17	72247111	72247378	5.86109e-20	intron	TTYH2	NM_052869	268	0
760	chr17	74015781	74016358	4.63664e-67	intron	EVPL	NM_001988	578	0
761	chr17	75241693	75242195	1.25403e-26	distal upstream	2013-09-09	NM_001113491	0	0
762	chr17	76811836	76812235	1.14889e-28	intron	USP36	NM_025090	400	0
763	chr17	77170335	77170860	1.20053e-40	intron	ENGASE	NM_001042573	526	0
764	chr17	77408314	77408599	5.01764e-20	intron	RBFOX3	NM_001082575	286	0
765	chr17	77645675	77645934	3.2498e-18	distal upstream	ENPP7	NM_178543	0	0
766	chr17	77664926	77665325	3.1622e-21	distal upstream	ENPP7	NM_178543	0	0
767	chr17	78471647	78471928	1.43928e-18	distal upstream	NPTX1	NM_002522	0	0
768	chr17	79767172	79767455	7.95575e-24	intron	GCGR	NM_000160	284	0
769	chr17	79776832	79777277	1.88789e-36	downstream	FAM195B	NM_001093767	0	0
770	chr17	80239233	80239816	1.85307e-69	distal upstream	CSNK1D	NM_139062	0	0
771	chr18	108897	109705	0	promoter	ROCK1P1	NR_033770	642	390
772	chr18	111178	111471	5.68459e-24	promoter	ROCK1P1	NR_033770	294	0
773	chr18	18511301	18512059	1.73506e-174	downstream	ROCK1	NM_005406	0	0
774	chr18	18512599	18514491	0	downstream	ROCK1	NM_005406	0	0
775	chr18	18514624	18515252	0	downstream	ROCK1	NM_005406	0	0
776	chr18	18515823	18520554	0	downstream	ROCK1	NM_005406	0	0
777	chr18	22420572	22421078	4.9573e-52	downstream	HRH4	NM_001143828	0	0
778	chr18	34844790	34845253	1.23938e-48	intron	CELF4	NM_020180	464	0
779	chr18	37382532	37383055	2.22984e-31	distal upstream	LOC647946	NR_024391	0	0
780	chr18	45276399	45276876	3.14159e-33	downstream	SMAD2	NM_005901	0	0
781	chr18	55257069	55257320	6.5951e-19	distal upstream	FECH	NM_000140	0	0
782	chr18	72841838	72842327	9.29349e-21	downstream	ZADH2	NM_175907	0	0
783	chr18	74298787	74299094	2.29228e-29	downstream	LOC284276	NR_015417	0	0
784	chr18	75231432	75231711	3.53751e-26	downstream	GALR1	NM_001480	0	0
785	chr18	75606648	75607023	4.93665e-20	downstream	GALR1	NM_001480	0	0
786	chr18	76396024	76396436	1.99387e-31	distal upstream	SALL3	NM_171999	0	0
787	chr18	77341645	77343208	1.21185e-67	distal upstream	CTDP1	NM_048368	0	0
788	chr19	429158	429409	3.91471e-21	intron	C2CD4C	NM_001136263	252	0
789	chr19	1021218	1021748	2.01641e-46	promoter	C19orf6	NM_033420	0	0
790	chr19	1170888	1171139	1.74086e-18	intron	SBNO2	NM_014963	252	0
791	chr19	1383285	1383618	5.89867e-22	promoter	NDUFS7	NM_024407	0	0
792	chr19	2524389	2525011	5.03608e-57	intron	GADD45B	NM_015675	623	0
793	chr19	2567980	2568294	5.50792e-20	intron	GADD45B	NM_015675	315	0
794	chr19	3244175	3244647	2.01595e-33	intron	CELF5	NR_033342	473	0
795	chr19	3445039	3445290	2.56811e-19	intron	C19orf77	NM_001136503	252	0
796	chr19	3830919	3831170	1.19945e-19	intron	MATK	NM_002378	252	0
797	chr19	5372118	5372590	4.21043e-23	distal upstream	PTPRS	NM_130853	0	0
798	chr19	5720361	5720795	1.22398e-24	promoter	TMEM146	NM_152784	109	109
799	chr19	6133105	6133597	1.68132e-56	promoter	ACSBG2	NM_030924	0	0
800	chr19	6911749	6912014	7.46339e-24	intron	EMR1	NM_001974	266	0
801	chr19	24525913	24526498	0	distal upstream	LOC100101266	NR_003603	0	0
802	chr19	24594119	24594680	4.34996e-38	distal upstream	LOC100101266	NR_003603	0	0
803	chr19	27731637	27735579	0	downstream	LOC148189	NR_027301	0	0
804	chr19	27736073	27737148	0	downstream	LOC148189	NR_027301	0	0
805	chr19	27737260	27738025	0	downstream	LOC148189	NR_027301	0	0
806	chr19	27738099	27739716	0	downstream	LOC148189	NR_027301	0	0
807	chr19	27755911	27756421	7.60251e-56	downstream	LOC148189	NR_027301	0	0
808	chr19	27812704	27813098	6.43189e-64	downstream	LOC148189	NR_027301	0	0
809	chr19	27841891	27842597	0	downstream	LOC148189	NR_027301	0	0
810	chr19	27872894	27873272	1.81827e-257	downstream	LOC148189	NR_027301	0	0
811	chr19	27907400	27907954	0	downstream	LOC148189	NR_027301	0	0
812	chr19	27966956	27967430	0	downstream	LOC148189	NR_027301	0	0
813	chr19	34266838	34267105	4.74405e-20	distal upstream	KCTD15	NM_024076	0	0
814	chr19	39420838	39421442	1.05259e-38	promoter	MRPS12	NM_033362	605	334
815	chr19	43830164	43830444	1.44266e-26	distal upstream	PRG1	NR_026881	0	0
816	chr19	45981859	45982248	2.60255e-24	downstream	FOSB	NM_001114171	0	0
817	chr19	47633806	47634389	8.63117e-29	promoter	SAE1	NR_027280	311	291
818	chr19	49325456	49325721	1.89732e-25	intron	BCAT2	NM_001190	266	0
819	chr19	50639123	50639426	3.36415e-21	promoter	SNAR-B1	NR_024231	0	0
820	chr19	50974838	50975267	8.02764e-20	intron	C19orf63	NM_206538	430	0
821	chr19	55777769	55778088	5.77127e-21	intron	PPP6R1	NM_014931	320	0
822	chr19	55946547	55946818	8.35848e-19	intron	SHISA7	NM_001145176	272	0
823	chr20	11350028	11350348	1.3755e-23	distal upstream	BTBD3	NM_181443	0	0
824	chr20	21520225	21520504	2.8258e-18	distal upstream	NKX2-2	NM_002509	0	0
825	chr20	23342317	23342768	9.16772e-43	promoter	GZF1	NM_022482	0	0
826	chr20	25048433	25048684	7.73695e-20	distal upstream	ACSS1	NM_032501	0	0
827	chr20	26259811	26260257	6.95327e-21	distal upstream	MIR663	NR_030386	0	0
828	chr20	26265379	26266017	0	distal upstream	MIR663	NR_030386	0	0
829	chr20	26268528	26268896	8.53901e-62	distal upstream	MIR663	NR_030386	0	0
830	chr20	26293014	26293436	0	distal upstream	MIR663	NR_030386	0	0
831	chr20	26300027	26300530	1.17227e-107	distal upstream	MIR663	NR_030386	0	0
832	chr20	26302429	26302990	6.12611e-32	distal upstream	MIR663	NR_030386	0	0
833	chr20	26308728	26309317	2.02123e-224	distal upstream	MIR663	NR_030386	0	0
834	chr20	26313323	26313761	1.16806e-35	distal upstream	MIR663	NR_030386	0	0
835	chr20	26316973	26317369	1.35027e-66	distal upstream	MIR663	NR_030386	0	0
836	chr20	26317962	26318265	2.47793e-28	distal upstream	MIR663	NR_030386	0	0
837	chr20	26319055	26319618	0	distal upstream	MIR663	NR_030386	0	0
838	chr20	46535837	46536273	8.75074e-31	distal upstream	SULF2	NM_001161841	0	0
839	chr20	58634503	58634791	1.03085e-19	intron	C20orf197	NM_173644	289	0
840	chr20	59792783	59793064	1.40588e-20	distal upstream	CDH4	NM_001794	0	0
841	chr20	61168277	61168580	1.68714e-22	downstream	MIR133A2	NR_029676	0	0
842	chr20	62019112	62019618	1.72205e-29	distal upstream	CHRNA4	NM_000744	0	0
843	chr20	62034750	62035140	2.83729e-33	distal upstream	CHRNA4	NM_000744	0	0
844	chr20	62775164	62775808	1.32746e-38	distal upstream	MYT1	NM_004535	0	0
845	chr21	10745304	10745704	0	downstream	TPTE	NM_199261	0	0
846	chr21	10806799	10807440	2.87041e-43	downstream	TPTE	NM_199261	0	0
847	chr21	14343355	14343806	7.45145e-98	distal upstream	ANKRD30BP2	NR_026916	0	0
848	chr21	14347563	14348060	4.9822e-133	distal upstream	ANKRD30BP2	NR_026916	0	0
849	chr21	14349963	14350525	2.48267e-24	distal upstream	ANKRD30BP2	NR_026916	0	0
850	chr21	14358844	14359442	0	distal upstream	ANKRD30BP2	NR_026916	0	0
851	chr21	14364932	14365519	0	distal upstream	ANKRD30BP2	NR_026916	0	0
852	chr21	27227901	27228457	1.33599e-66	distal upstream	ATP5J	NM_001003697	0	0
853	chr21	35267743	35268104	8.00947e-21	downstream	ATP5O	NM_001697	0	0
854	chr21	40506399	40506676	5.47897e-21	downstream	PSMG1	NM_203433	0	0
855	chr21	42709488	42709882	3.69848e-20	intron	FAM3B	NM_206964	395	0
856	chr21	44299550	44299997	4.88338e-31	promoter	WDR4	NM_033661	129	129
857	chr21	46752350	46752799	2.57137e-29	downstream	LOC642852	NR_026943	0	0
858	chr21	46872311	46872722	1.23678e-22	intron	COL18A1	NM_130444	412	0
859	chr21	47218127	47218378	1.02719e-18	distal upstream	PCBP3	NM_001130141	0	0
860	chr22	16263406	16263844	6.61353e-25	intron	POTEH	NM_001136213	439	0
861	chr22	17139161	17139500	9.57152e-21	downstream	psiTPTE22	NR_001591	0	0
862	chr22	19279730	19280063	2.40597e-24	promoter	CLTCL1	NM_007098	0	0
863	chr22	27488878	27489241	2.87585e-23	downstream	MIAT	NR_003491	0	0
864	chr22	27708346	27708816	2.29102e-25	downstream	MN1	NM_002430	0	0
865	chr22	28027762	28028027	7.37109e-19	downstream	MN1	NM_002430	0	0
866	chr22	36236472	36236723	3.29883e-18	promoter	RBFOX2	NM_001082577	252	159
867	chr22	37251550	37251801	2.20169e-21	distal upstream	NCF4	NM_000631	0	0
868	chr22	37704377	37704928	1.37206e-50	intron	CYTH4	NM_013385	552	0
869	chr22	44133495	44134045	7.23027e-26	intron	EFCAB6	NM_198856	551	0
870	chr22	47592285	47592672	1.04255e-25	downstream	TBC1D22A	NM_014346	0	0
871	chr22	47952848	47953416	5.09948e-29	downstream	FLJ46257	NR_033377	0	0
872	chr22	48335857	48336168	4.50483e-19	distal upstream	FLJ46257	NR_033377	0	0
873	chr22	50004389	50004739	2.62167e-27	downstream	C22orf34	NR_026997	0	0
874	chr22	50295753	50296045	2.18369e-20	downstream	ALG12	NM_024105	0	0
875	chr22	50436942	50437465	4.17033e-29	intron	IL17REL	NM_001001694	524	0
876	chrX	6391195	6391818	1.80639e-29	downstream	VCX3A	NM_016379	0	0
877	chrX	15912821	15913305	1.38645e-31	distal upstream	AP1S2	NM_003916	0	0
878	chrX	32041795	32042185	4.89074e-20	intron	DMD	NM_004022	391	0
879	chrX	58330510	58330884	2.31399e-31	distal upstream	ZXDA	NM_007156	0	0
880	chrX	58377705	58377958	0	distal upstream	ZXDA	NM_007156	0	0
881	chrX	58416032	58416602	0	distal upstream	ZXDA	NM_007156	0	0
882	chrX	58432210	58432818	0	distal upstream	ZXDA	NM_007156	0	0
883	chrX	58490527	58491127	0	distal upstream	ZXDA	NM_007156	0	0
884	chrX	58558027	58558646	4.01329e-78	distal upstream	ZXDA	NM_007156	0	0
885	chrX	58560249	58560659	2.94505e-23	distal upstream	ZXDA	NM_007156	0	0
886	chrX	58561011	58561761	0	distal upstream	ZXDA	NM_007156	0	0
887	chrX	61685344	61685828	2.71323e-57	downstream	SPIN4	NM_001012968	0	0
888	chrX	61694527	61694987	0	downstream	SPIN4	NM_001012968	0	0
889	chrX	61696513	61696795	3.88872e-26	downstream	SPIN4	NM_001012968	0	0
890	chrX	61717560	61718168	0	downstream	SPIN4	NM_001012968	0	0
891	chrX	61718541	61719375	0	downstream	SPIN4	NM_001012968	0	0
892	chrX	61720378	61720810	9.80861e-212	downstream	SPIN4	NM_001012968	0	0
893	chrX	61721016	61721282	1.91814e-98	downstream	SPIN4	NM_001012968	0	0
894	chrX	61733849	61734275	1.10933e-42	downstream	SPIN4	NM_001012968	0	0
895	chrX	61752306	61752907	1.0717e-162	downstream	SPIN4	NM_001012968	0	0
896	chrX	61758185	61758558	5.87793e-29	downstream	SPIN4	NM_001012968	0	0
897	chrX	61760045	61760491	6.16005e-58	downstream	SPIN4	NM_001012968	0	0
898	chrX	61772103	61772657	0	downstream	SPIN4	NM_001012968	0	0
899	chrX	61810036	61810403	2.59537e-44	downstream	SPIN4	NM_001012968	0	0
900	chrX	61812467	61812885	2.28696e-79	downstream	SPIN4	NM_001012968	0	0
901	chrX	61812897	61813288	1.31717e-21	downstream	SPIN4	NM_001012968	0	0
902	chrX	61814963	61815481	8.58109e-188	downstream	SPIN4	NM_001012968	0	0
903	chrX	61827285	61827655	1.07886e-64	downstream	SPIN4	NM_001012968	0	0
904	chrX	61829078	61829647	0	downstream	SPIN4	NM_001012968	0	0
905	chrX	61835706	61836302	7.78868e-60	downstream	SPIN4	NM_001012968	0	0
906	chrX	61836392	61836645	1.32057e-19	downstream	SPIN4	NM_001012968	0	0
907	chrX	61839046	61839538	0	downstream	SPIN4	NM_001012968	0	0
908	chrX	61841702	61842423	0	downstream	SPIN4	NM_001012968	0	0
909	chrX	61849203	61849721	0	downstream	SPIN4	NM_001012968	0	0
910	chrX	61871456	61871974	0	downstream	SPIN4	NM_001012968	0	0
911	chrX	61881117	61881679	0	downstream	SPIN4	NM_001012968	0	0
912	chrX	61914622	61915184	4.61731e-63	downstream	SPIN4	NM_001012968	0	0
913	chrX	62005858	62006381	0	downstream	SPIN4	NM_001012968	0	0
914	chrX	79238554	79239001	1.25451e-24	distal upstream	TBX22	NM_001109879	0	0
915	chrX	108297237	108297549	2.28566e-23	distal upstream	IRS4	NM_003604	0	0
916	chrX	116226707	116227083	3.98441e-22	distal upstream	CXorf61	NM_001017978	0	0
917	chrX	116229834	116230434	6.85529e-28	distal upstream	CXorf61	NM_001017978	0	0
918	chrX	129330645	129330896	2.25686e-20	downstream	RAB33A	NM_004794	0	0
919	chrX	139256262	139256826	7.71815e-43	distal upstream	CXorf66	NM_001013403	0	0
920	chrX	140845700	140846200	1.99132e-41	distal upstream	SPANXE	NM_145665	0	0
921	chrX	141932093	141932414	9.8938e-27	distal upstream	SPANXN4	NM_001009613	0	0
922	chrX	147662466	147662967	1.47874e-85	intron	AFF2	NM_001169123	502	0
923	chrX	152766019	152766444	6.00278e-27	intron	BGN	NM_001711	426	0
924	chrY	10019146	10019462	3.57241e-24	downstream	TTTY23	NR_001540	0	0
925	chrY	10083252	10083620	9.95768e-52	downstream	TTTY23	NR_001540	0	0
926	chrY	13137503	13138111	2.37567e-178	downstream	GYG2P1	NR_033667	0	0
927	chrY	13194791	13195321	1.18697e-230	downstream	GYG2P1	NR_033667	0	0
928	chrY	13458187	13458825	1.7483e-175	downstream	GYG2P1	NR_033667	0	0
929	chrY	13460878	13461264	5.36367e-28	downstream	GYG2P1	NR_033667	0	0
930	chrY	13485185	13485459	4.37849e-23	downstream	GYG2P1	NR_033667	0	0
931	chrY	13485520	13485774	2.48475e-20	downstream	GYG2P1	NR_033667	0	0
932	chrY	13650445	13651089	6.04359e-68	downstream	GYG2P1	NR_033667	0	0
933	chrY	13677461	13677721	2.1161e-26	downstream	GYG2P1	NR_033667	0	0
934	chrY	13704154	13704532	7.41618e-198	downstream	GYG2P1	NR_033667	0	0
935	chrY	13851807	13852203	1.1381e-22	downstream	GYG2P1	NR_033667	0	0
936	chrY	13862911	13863378	3.63024e-39	downstream	GYG2P1	NR_033667	0	0
937	chrY	13869591	13869842	1.99607e-24	downstream	GYG2P1	NR_033667	0	0
938	chrY	28788075	28788336	8.20001e-21	downstream	TTTY3	NR_001524	0	0
939	chrY	28789272	28789566	8.86848e-20	downstream	TTTY3	NR_001524	0	0
940	chrY	28800024	28800420	2.75917e-19	downstream	TTTY3	NR_001524	0	0
941	chrY	28805495	28805971	1.129e-25	downstream	TTTY3	NR_001524	0	0
942	chrY	58819529	58819917	7.44698e-40	distal upstream	SPRY3	NM_005840	0	0

## Sheet: HeLa_HJURP
ID	chr	start	end	pvalue	category	geneSymbol	geneID	ovlp/gene (bp)	ovlp/exon (bp)
1	chr1	127351	127614	1.56274e-18	downstream	OR4F5	NM_001005484	0	0
2	chr1	566582	567089	2.65525e-97	promoter	MIR1977	NR_031741	0	0
3	chr1	569738	570124	1.14025e-102	distal upstream	MIR1977	NR_031741	0	0
4	chr1	724944	725195	2.33356e-16	distal upstream	LOC100288069	NR_033908	0	0
5	chr1	855591	855984	9.5664e-17	promoter	FLJ39609	NR_026874	0	0
6	chr1	965256	965668	1.44519e-53	intron	AGRN	NM_198576	413	0
7	chr1	1829883	1830497	6.05279e-32	distal upstream	GNB1	NM_002074	0	0
8	chr1	1869542	1869793	8.25014e-18	distal upstream	TMEM52	NM_178545	0	0
9	chr1	2053158	2053594	3.09746e-22	intron	PRKCZ	NM_001033582	437	0
10	chr1	2468272	2468786	4.50434e-45	distal upstream	HES5	NM_001010926	0	0
11	chr1	2561884	2562138	4.32478e-17	promoter	MMEL1	NM_033467	255	0
12	chr1	2809863	2810114	2.20243e-14	distal upstream	ACTRT2	NM_080431	0	0
13	chr1	2813433	2813730	6.03607e-19	distal upstream	ACTRT2	NM_080431	0	0
14	chr1	2861180	2861563	1.78827e-29	distal upstream	ACTRT2	NM_080431	0	0
15	chr1	3030756	3031070	1.46434e-27	intron	MIR4251	NR_036215	315	0
16	chr1	3253503	3253788	1.48923e-18	intron	ARHGEF16	NM_014448	286	0
17	chr1	3318194	3318698	6.65571e-38	intron	ARHGEF16	NM_014448	505	0
18	chr1	3501726	3502067	7.77568e-23	intron	MIR551A	NR_030277	342	0
19	chr1	4391846	4392097	9.42204e-20	distal upstream	LOC284661	NR_027088	0	0
20	chr1	4531011	4531381	2.63505e-21	downstream	LOC284661	NR_027088	0	0
21	chr1	5006260	5006765	2.05506e-24	downstream	AJAP1	NM_018836	0	0
22	chr1	5560644	5561119	1.50501e-22	downstream	NPHP4	NM_015102	0	0
23	chr1	6798905	6799156	8.03095e-15	distal upstream	DNAJC11	NM_018198	0	0
24	chr1	7206821	7207072	2.14154e-14	intron	CAMTA1	NM_001195563	252	0
25	chr1	7992654	7992959	6.50188e-17	intron	TNFRSF9	NM_001561	306	0
26	chr1	8086236	8086679	2.52833e-18	promoter	ERRFI1	NM_018948	158	158
27	chr1	9513440	9513974	1.17699e-26	distal upstream	SLC25A33	NM_032315	0	0
28	chr1	13180885	13181136	1.96033e-19	downstream	LOC440563	NM_001136561	0	0
29	chr1	17395837	17396260	2.8229e-21	intron	SDHB	NM_003000	424	0
30	chr1	21539802	21540053	2.37315e-14	distal upstream	EIF4G3	NM_003760	0	0
31	chr1	22896539	22897075	6.95648e-44	intron	EPHA8	NM_020526	537	0
32	chr1	22904606	22905070	4.95953e-31	intron	EPHA8	NM_020526	465	0
33	chr1	23005400	23005850	4.36476e-16	downstream	C1QB	NM_000491	0	0
34	chr1	23718861	23719353	1.031e-37	intron	ZNF436	NM_001077195	493	0
35	chr1	24883759	24884026	9.42684e-15	promoter	C1orf130	NM_001010980	268	0
36	chr1	25346339	25346625	1.42483e-22	distal upstream	RUNX3	NM_001031680	0	0
37	chr1	30689292	30689908	1.06227e-79	distal upstream	LOC100129196	NR_034182	0	0
38	chr1	30961370	30961621	1.4887e-15	distal upstream	LOC100129196	NR_034182	0	0
39	chr1	31904548	31905159	7.46106e-98	intron	SERINC2	NM_178865	612	0
40	chr1	32011350	32011985	1.57728e-21	downstream	LOC284551	NR_027085	0	0
41	chr1	36144292	36144572	9.6651e-16	distal upstream	PSMB2	NM_002794	0	0
42	chr1	42226822	42227193	1.21112e-22	intron	HIVEP3	NM_024503	372	0
43	chr1	42632394	42632645	1.04129e-17	promoter	GUCA2A	NM_033553	0	0
44	chr1	43123558	43123931	2.91074e-15	promoter	PPIH	NM_006347	0	0
45	chr1	44062796	44063067	1.73479e-17	intron	KDM4A	NM_014663	272	0
46	chr1	52082936	52083204	1.15792e-16	promoter	OSBPL9	NM_148906	269	0
47	chr1	54908937	54909188	6.91854e-16	distal upstream	SSBP3	NM_001009955	0	0
48	chr1	60609239	60609648	4.47e-22	distal upstream	C1orf87	NM_152377	0	0
49	chr1	63205637	63205888	6.25298e-15	distal upstream	ATG4C	NM_178221	0	0
50	chr1	64814672	64815016	2.02633e-15	distal upstream	CACHD1	NM_020925	0	0
51	chr1	70054616	70054889	3.68223e-16	distal upstream	LRRC7	NM_020794	0	0
52	chr1	90203755	90204023	1.59797e-15	distal upstream	LRRC8D	NM_001134479	0	0
53	chr1	91852598	91853293	0	intron	HFM1	NM_001017975	696	0
54	chr1	93297427	93297847	4.83356e-24	promoter	RPL5	NM_000969	255	82
55	chr1	105891775	105892026	1.99224e-14	downstream	LOC100129138	NR_033990	0	0
56	chr1	106818328	106818602	5.0608e-17	distal upstream	PRMT6	NM_018137	0	0
57	chr1	108872583	108872834	4.88336e-18	distal upstream	NBPF4	NM_001143989	0	0
58	chr1	120853113	120853392	2.50809e-17	intron	FAM72B	NM_001100910	280	0
59	chr1	121351875	121352507	5.11659e-48	downstream	EMBP1	NR_003955	0	0
60	chr1	121355652	121356167	3.04033e-54	downstream	EMBP1	NR_003955	0	0
61	chr1	121484487	121485602	0	downstream	EMBP1	NR_003955	0	0
62	chr1	142535607	142536217	5.07405e-43	distal upstream	LOC100130000	NR_033189	0	0
63	chr1	142537860	142538672	9.57602e-38	distal upstream	LOC100130000	NR_033189	0	0
64	chr1	142788344	142788731	3.37277e-22	distal upstream	LOC100130000	NR_033189	0	0
65	chr1	144536266	144536517	1.85335e-14	distal upstream	LOC728875	NR_024584	0	0
66	chr1	145303920	145304239	1.2823e-15	exon	NBPF10	NM_001039703	320	63
67	chr1	145323504	145323875	1.70527e-23	exon	NBPF10	NM_001039703	372	53
68	chr1	148551661	148551913	2.98655e-15	distal upstream	NBPF15	NM_001170755	0	0
69	chr1	149034881	149035944	0	downstream	LOC645166	NR_027354	0	0
70	chr1	150528044	150528373	6.0521e-17	intron	MIR4257	NR_036211	330	0
71	chr1	152324105	152324356	3.64486e-15	exon	FLG2	NM_001014342	252	252
72	chr1	156308001	156308589	7.52166e-34	promoter	CCT3	NM_001008800	589	206
73	chr1	157254130	157254396	1.38171e-14	distal upstream	ETV3	NM_001145312	0	0
74	chr1	157389722	157390086	8.83922e-19	downstream	FCRL5	NM_031281	0	0
75	chr1	160164143	160164583	6.20662e-28	intron	CASQ1	NM_001231	441	0
76	chr1	176102150	176102529	3.69348e-37	intron	RFWD2	NM_022457	380	0
77	chr1	207097395	207097850	5.12478e-25	promoter	FAIM3	NM_005449	0	0
78	chr1	212208453	212208903	2.05688e-23	promoter	INTS7	NM_015434	432	200
79	chr1	224200290	224201018	7.43639e-21	distal upstream	FBXO28	NM_015176	0	0
80	chr1	224201026	224201991	1.38162e-35	distal upstream	FBXO28	NM_015176	0	0
81	chr1	224202398	224202729	6.2175e-17	distal upstream	FBXO28	NM_015176	0	0
82	chr1	225522872	225523187	2.60003e-24	intron	LBR	NM_002296	316	0
83	chr1	230107439	230107867	1.90362e-18	distal upstream	GALNT2	NM_004481	0	0
84	chr1	231473351	231473872	2.08704e-25	promoter	EXOC8	NM_175876	420	420
85	chr1	236313094	236313584	7.15722e-35	intron	GPR137B	NM_003272	491	0
86	chr1	240726037	240726581	2.29375e-37	intron	GREM2	NM_022469	545	0
87	chr1	246641766	246642017	1.97541e-18	intron	SMYD3	NM_001167740	252	0
88	chr1	248551283	248551534	3.53899e-15	promoter	OR2T6	NM_001005471	252	252
89	chr2	2779611	2780105	1.17154e-24	distal upstream	MYT1L	NM_015025	0	0
90	chr2	2828671	2828922	8.69942e-15	distal upstream	MYT1L	NM_015025	0	0
91	chr2	3049419	3049732	1.0991e-15	downstream	TSSC1	NM_003310	0	0
92	chr2	3114133	3114778	4.62329e-49	downstream	TSSC1	NM_003310	0	0
93	chr2	3802940	3803645	1.36327e-22	downstream	ALLC	NM_018436	0	0
94	chr2	5312828	5313079	1.81971e-19	distal upstream	SOX11	NM_003108	0	0
95	chr2	8538122	8538584	2.2058e-16	distal upstream	C2orf46	NR_034135	0	0
96	chr2	11494570	11494900	1.01498e-14	distal upstream	ROCK2	NM_004850	0	0
97	chr2	20316216	20316683	7.18666e-34	distal upstream	LAPTM4A	NM_014713	0	0
98	chr2	26694844	26695195	7.99841e-23	intron	OTOF	NM_004802	352	0
99	chr2	32030720	32031184	1.46228e-38	downstream	MEMO1	NM_015955	0	0
100	chr2	33327826	33328104	1.64643e-15	intron	LTBP1	NM_000627	279	0
101	chr2	43376692	43377100	4.74356e-19	downstream	ZFP36L2	NM_006887	0	0
102	chr2	62957729	62957996	1.19713e-17	intron	EHBP1	NM_001142614	268	0
103	chr2	70056594	70057032	9.09673e-19	promoter	GMCL1	NM_178439	216	216
104	chr2	71889819	71890321	1.16213e-24	intron	DYSF	NM_001130984	503	0
105	chr2	81159184	81159635	1.31262e-18	distal upstream	LRRTM1	NM_178839	0	0
106	chr2	82321077	82321386	3.24866e-18	distal upstream	LOC1720	NR_033423	0	0
107	chr2	87603423	87603794	4.68521e-23	distal upstream	NCRNA00152	NR_024204	0	0
108	chr2	87623620	87624153	2.23291e-139	distal upstream	NCRNA00152	NR_024204	0	0
109	chr2	88204549	88205128	6.7575e-31	intron	RGPD2	NM_001078170	580	0
110	chr2	89848612	89849061	5.9197e-22	downstream	ANKRD36BP2	NR_015424	0	0
111	chr2	89865002	89865462	3.39979e-48	downstream	ANKRD36BP2	NR_015424	0	0
112	chr2	89865521	89865797	5.28095e-16	downstream	ANKRD36BP2	NR_015424	0	0
113	chr2	89867170	89867762	4.57724e-79	downstream	ANKRD36BP2	NR_015424	0	0
114	chr2	89867921	89868302	1.3358e-34	downstream	ANKRD36BP2	NR_015424	0	0
115	chr2	89868496	89869151	7.06603e-91	downstream	ANKRD36BP2	NR_015424	0	0
116	chr2	89869726	89870656	7.39609e-219	downstream	ANKRD36BP2	NR_015424	0	0
117	chr2	89872295	89872909	2.58721e-26	downstream	ANKRD36BP2	NR_015424	0	0
118	chr2	89875306	89876045	1.05098e-58	downstream	ANKRD36BP2	NR_015424	0	0
119	chr2	89877795	89879500	0	downstream	ANKRD36BP2	NR_015424	0	0
120	chr2	89879542	89880058	1.18428e-22	downstream	ANKRD36BP2	NR_015424	0	0
121	chr2	90381195	90381569	4.82067e-57	downstream	ANKRD36BP2	NR_015424	0	0
122	chr2	90485215	90485466	1.99971e-14	downstream	LOC654342	NR_027238	0	0
123	chr2	91599223	91599612	7.17174e-38	downstream	LOC654342	NR_027238	0	0
124	chr2	91760501	91760933	7.76785e-21	downstream	LOC654342	NR_027238	0	0
125	chr2	92269538	92269859	9.85818e-26	downstream	ACTR3BP2	NR_027714	0	0
126	chr2	92272597	92273209	3.71838e-21	downstream	ACTR3BP2	NR_027714	0	0
127	chr2	92275676	92276292	1.56699e-69	downstream	ACTR3BP2	NR_027714	0	0
128	chr2	92290286	92290738	9.57543e-37	downstream	ACTR3BP2	NR_027714	0	0
129	chr2	92296657	92297202	6.46995e-22	downstream	ACTR3BP2	NR_027714	0	0
130	chr2	92297825	92298077	2.56203e-15	downstream	ACTR3BP2	NR_027714	0	0
131	chr2	92305561	92306054	2.40896e-16	downstream	ACTR3BP2	NR_027714	0	0
132	chr2	92318671	92318924	5.22942e-15	downstream	ACTR3BP2	NR_027714	0	0
133	chr2	92319933	92320343	3.54374e-62	downstream	ACTR3BP2	NR_027714	0	0
134	chr2	95660555	95660864	4.38327e-17	distal upstream	MAL	NM_022439	0	0
135	chr2	98017501	98017912	2.30107e-28	downstream	ANKRD36B	NM_025190	0	0
136	chr2	98018149	98018570	9.63122e-20	downstream	ANKRD36B	NM_025190	0	0
137	chr2	98019577	98020017	1.65481e-29	downstream	ANKRD36B	NM_025190	0	0
138	chr2	98022677	98023114	5.02277e-24	downstream	ANKRD36B	NM_025190	0	0
139	chr2	98060979	98061415	1.35388e-15	downstream	ANKRD36B	NM_025190	0	0
140	chr2	99623114	99623367	4.98014e-18	intron	C2orf55	NM_207362	254	0
141	chr2	101925143	101925521	5.32734e-20	promoter	RNF149	NM_173647	36	36
142	chr2	108200605	108200857	2.58448e-17	downstream	LOC729121	NR_024439	0	0
143	chr2	109815731	109816134	9.6095e-225	intron	MIR4265	NR_036223	404	0
144	chr2	111102133	111102384	1.28405e-18	downstream	LOC151009	NR_027244	0	0
145	chr2	113178356	113178726	4.01407e-19	intron	RGPD5	NM_005054	371	0
146	chr2	118294175	118294552	6.86189e-16	distal upstream	DDX18	NM_006773	0	0
147	chr2	121130246	121130724	2.19602e-23	downstream	INHBB	NM_002193	0	0
148	chr2	125641371	125641928	8.23438e-43	intron	CNTNAP5	NM_130773	558	0
149	chr2	130817581	130817949	5.22748e-19	distal upstream	LOC440905	NR_026758	0	0
150	chr2	130820785	130821036	7.21445e-16	distal upstream	LOC440905	NR_026758	0	0
151	chr2	133003142	133003527	1.25562e-29	intron	MIR663B	NR_031608	386	0
152	chr2	133026716	133027444	3.47219e-62	distal upstream	ANKRD30BL	NR_027020	0	0
153	chr2	133028103	133028529	1.39412e-25	distal upstream	ANKRD30BL	NR_027020	0	0
154	chr2	133028886	133029935	3.69668e-99	distal upstream	ANKRD30BL	NR_027020	0	0
155	chr2	133034257	133034987	0	distal upstream	ANKRD30BL	NR_027020	0	0
156	chr2	139970545	139970796	2.51068e-14	downstream	LOC647012	NR_033658	0	0
157	chr2	143462640	143462902	6.23281e-18	distal upstream	KYNU	NM_001032998	0	0
158	chr2	148754322	148754577	2.62304e-22	intron	ORC4	NM_001190882	256	0
159	chr2	162135180	162135607	4.84262e-57	distal upstream	PSMD14	NM_005805	0	0
160	chr2	166589279	166589682	1.3702e-14	downstream	GALNT3	NM_004482	0	0
161	chr2	172907493	172907807	4.76906e-20	intron	DLX1	NM_001038493	315	0
162	chr2	175126473	175126724	1.1449e-15	distal upstream	OLA1	NM_001011708	0	0
163	chr2	180261975	180262701	7.90026e-132	distal upstream	SESTD1	NM_178123	0	0
164	chr2	180357980	180358491	3.78192e-29	intron	ZNF385B	NM_001113398	512	0
165	chr2	181873102	181873353	3.61136e-15	intron	UBE2E3	NM_006357	252	0
166	chr2	193547219	193547666	4.79036e-39	distal upstream	PCGEM1	NR_002769	0	0
167	chr2	194971598	194971849	9.82145e-15	downstream	PCGEM1	NR_002769	0	0
168	chr2	198620178	198620498	3.41938e-17	intron	BOLL	NM_033030	321	0
169	chr2	212419177	212419470	2.60896e-15	intron	MIR548F2	NR_031643	294	0
170	chr2	218895479	218895730	1.71491e-14	distal upstream	RUFY4	NR_034176	0	0
171	chr2	220330352	220330853	1.15689e-44	exon	SPEG	NM_001173476	502	76
172	chr2	223636594	223636851	1.20102e-16	distal upstream	ACSL3	NM_004457	0	0
173	chr2	233900563	233900898	6.08854e-18	downstream	NEU2	NM_005383	0	0
174	chr2	235987608	235987931	7.43225e-18	downstream	SH3BP4	NM_014521	0	0
175	chr2	237615441	237616015	5.98884e-68	downstream	CXCR7	NM_020311	0	0
176	chr2	238121541	238121892	6.02762e-21	downstream	COPS8	NM_198189	0	0
177	chr2	238822903	238823154	1.754e-20	distal upstream	UBE2F	NM_080678	0	0
178	chr2	239656156	239656652	1.01494e-26	distal upstream	TWIST2	NM_057179	0	0
179	chr2	240389179	240389542	1.93911e-17	distal upstream	HDAC4	NM_006037	0	0
180	chr2	240514236	240514635	2.18277e-18	distal upstream	HDAC4	NM_006037	0	0
181	chr2	241103547	241104104	8.57574e-36	distal upstream	OTOS	NM_148961	0	0
182	chr2	241306208	241306657	4.87729e-22	distal upstream	GPC1	NM_002081	0	0
183	chr2	241409188	241409577	8.62764e-20	distal upstream	PP14571	NR_024014	0	0
184	chr2	241901101	241901562	4.32436e-29	intron	LOC200772	NR_033841	462	0
185	chr2	242530292	242530558	3.0469e-19	intron	THAP4	NM_001164356	267	0
186	chr2	242823489	242823910	3.15013e-17	downstream	C2orf85	NM_173821	0	0
187	chr2	242892307	242892716	4.28406e-18	downstream	C2orf85	NM_173821	0	0
188	chr3	5582591	5582842	8.85381e-15	downstream	EDEM1	NM_014674	0	0
189	chr3	13904623	13904888	1.4974e-16	intron	WNT7A	NM_004625	266	0
190	chr3	22562061	22562312	2.02501e-15	distal upstream	UBE2E2	NM_152653	0	0
191	chr3	45730428	45730683	1.17351e-17	promoter	LOC644714	NR_033947	0	0
192	chr3	70260575	70260826	5.91726e-15	downstream	MITF	NM_001184968	0	0
193	chr3	73159756	73160278	1.06687e-49	downstream	EBLN2	NM_018029	0	0
194	chr3	75697645	75698201	2.51724e-24	distal upstream	FRG2C	NM_001124759	0	0
195	chr3	79820393	79820741	5.44583e-29	distal upstream	ROBO1	NM_002941	0	0
196	chr3	88318277	88318599	2.73778e-17	distal upstream	CGGBP1	NM_001195308	0	0
197	chr3	90463819	90464322	2.39574e-32	downstream	EPHA3	NM_005233	0	0
198	chr3	106137176	106137476	7.36206e-15	distal upstream	CBLB	NM_170662	0	0
199	chr3	126697140	126697505	2.36992e-27	distal upstream	PLXNA1	NM_032242	0	0
200	chr3	127865323	127865649	1.82196e-14	distal upstream	EEFSEC	NM_021937	0	0
201	chr3	129684818	129685086	2.25687e-15	distal upstream	TRH	NM_007117	0	0
202	chr3	129763167	129763673	5.05983e-25	distal upstream	ALG1L2	NM_001136152	0	0
203	chr3	136018523	136019036	2.83296e-31	intron	PCCB	NM_001178014	514	0
204	chr3	136227547	136227917	4.02644e-35	intron	STAG1	NM_005862	371	0
205	chr3	141523303	141524188	1.83858e-58	intron	GRK7	NM_139209	886	0
206	chr3	156923088	156923469	3.17588e-17	distal upstream	CCNL1	NM_020307	0	0
207	chr3	162658392	162658740	2.09513e-18	downstream	LOC647107	NR_033945	0	0
208	chr3	167813952	167814390	3.5687e-18	promoter	GOLIM4	NM_014498	0	0
209	chr3	171794007	171794336	5.67335e-15	intron	FNDC3B	NM_001135095	330	0
210	chr3	175686428	175686690	1.16788e-21	downstream	NAALADL2	NM_207015	0	0
211	chr3	176561945	176562238	9.71498e-17	downstream	TBL1XR1	NM_024665	0	0
212	chr3	176639954	176640205	2.34309e-15	downstream	TBL1XR1	NM_024665	0	0
213	chr3	193742878	193743129	2.67859e-17	distal upstream	LOC647323	NR_033944	0	0
214	chr3	195614518	195614961	7.17188e-21	intron	TNK2	NM_001010938	444	0
215	chr3	196625405	196625933	0	intron	SENP5	NM_152699	529	0
216	chr3	196721611	196722120	1.49708e-17	distal upstream	PIGZ	NM_025163	0	0
217	chr4	58633	58971	5.1686e-21	intron	ZNF718	NM_001039127	339	0
218	chr4	548720	549343	4.67152e-66	distal upstream	ZNF721	NM_133474	0	0
219	chr4	1019391	1020017	2.1238e-25	exon	FGFRL1	NM_021923	627	627
220	chr4	1516143	1516676	2.0008e-18	downstream	CRIPAK	NM_175918	0	0
221	chr4	3469950	3470532	1.02422e-68	intron	DOK7	NM_001164673	583	0
222	chr4	3470548	3471116	9.32089e-42	intron	DOK7	NM_001164673	569	0
223	chr4	3912709	3913619	8.21571e-61	downstream	LOC348926	NR_024253	0	0
224	chr4	8792452	8792929	6.45953e-37	downstream	HMX1	NM_018942	0	0
225	chr4	9747644	9747947	4.62826e-15	distal upstream	DRD5	NM_000798	0	0
226	chr4	10965286	10965537	6.28421e-22	distal upstream	CLNK	NM_052964	0	0
227	chr4	29757212	29757522	4.31156e-16	downstream	MIR4275	NR_036237	0	0
228	chr4	30869059	30869310	3.49512e-15	intron	PCDH7	NM_032456	252	0
229	chr4	48718764	48719015	8.45005e-18	intron	FRYL	NM_015030	252	0
230	chr4	49105234	49105608	6.62729e-35	downstream	CWH43	NM_025087	0	0
231	chr4	49107276	49108020	1.0761e-267	downstream	CWH43	NM_025087	0	0
232	chr4	49109242	49109549	1.60972e-15	downstream	CWH43	NM_025087	0	0
233	chr4	49110326	49110812	1.92502e-37	downstream	CWH43	NM_025087	0	0
234	chr4	49111360	49111737	1.34785e-44	downstream	CWH43	NM_025087	0	0
235	chr4	49118529	49119170	1.62321e-70	downstream	CWH43	NM_025087	0	0
236	chr4	49122943	49123310	5.20039e-18	downstream	CWH43	NM_025087	0	0
237	chr4	49124795	49125171	1.6398e-18	downstream	CWH43	NM_025087	0	0
238	chr4	49142384	49142756	1.1389e-117	downstream	CWH43	NM_025087	0	0
239	chr4	49142919	49143347	3.82393e-29	downstream	CWH43	NM_025087	0	0
240	chr4	49151093	49152148	0	downstream	CWH43	NM_025087	0	0
241	chr4	49155386	49156013	2.00455e-107	downstream	CWH43	NM_025087	0	0
242	chr4	49156740	49156991	1.75822e-14	downstream	CWH43	NM_025087	0	0
243	chr4	49314994	49315377	1.58844e-77	downstream	CWH43	NM_025087	0	0
244	chr4	49512691	49513154	5.07697e-42	downstream	CWH43	NM_025087	0	0
245	chr4	49634594	49635060	5.94667e-32	downstream	CWH43	NM_025087	0	0
246	chr4	49639385	49639673	2.45534e-16	downstream	CWH43	NM_025087	0	0
247	chr4	49641133	49641706	1.2996e-131	downstream	CWH43	NM_025087	0	0
248	chr4	49646303	49646685	2.48633e-24	downstream	CWH43	NM_025087	0	0
249	chr4	49646873	49647318	9.30558e-24	downstream	CWH43	NM_025087	0	0
250	chr4	49649677	49650075	1.6362e-15	downstream	CWH43	NM_025087	0	0
251	chr4	49652395	49653108	0	downstream	CWH43	NM_025087	0	0
252	chr4	49655573	49656270	1.05643e-59	downstream	CWH43	NM_025087	0	0
253	chr4	49659374	49659906	5.42182e-39	downstream	CWH43	NM_025087	0	0
254	chr4	60765087	60765551	1.14138e-23	distal upstream	LPHN3	NM_015236	0	0
255	chr4	65074377	65074677	8.57886e-16	downstream	TECRL	NM_001010874	0	0
256	chr4	66319266	66319544	6.9088e-17	intron	EPHA5	NM_004439	279	0
257	chr4	68265230	68266336	0	downstream	CENPC1	NM_001812	0	0
258	chr4	69805721	69805972	1.12073e-14	intron	UGT2A3	NM_024743	252	0
259	chr4	71354857	71355189	3.59742e-19	downstream	MUC7	NM_152291	0	0
260	chr4	80273376	80273924	2.53188e-40	distal upstream	NAA11	NM_032693	0	0
261	chr4	80274152	80274518	2.86306e-47	distal upstream	NAA11	NM_032693	0	0
262	chr4	88536077	88536374	8.49162e-15	exon	DSPP	NM_014208	298	298
263	chr4	98786344	98786595	8.21948e-21	intron	C4orf37	NM_174952	252	0
264	chr4	111154653	111155121	7.65839e-31	distal upstream	ELOVL6	NM_024090	0	0
265	chr4	116685582	116686030	3.1404e-15	distal upstream	MIR1973	NR_031737	0	0
266	chr4	120375608	120376025	5.43074e-19	distal upstream	FABP2	NM_000134	0	0
267	chr4	125164946	125165197	1.40762e-14	downstream	ANKRD50	NM_020337	0	0
268	chr4	128142543	128142855	7.55344e-16	distal upstream	INTU	NM_015693	0	0
269	chr4	129014020	129014271	4.57141e-16	intron	LARP1B	NM_018078	252	0
270	chr4	131415999	131416261	1.76578e-18	downstream	C4orf33	NM_001099783	0	0
271	chr4	141208628	141209112	7.29437e-24	intron	SCOC	NM_032547	485	0
272	chr4	149428982	149429369	1.04348e-15	distal upstream	NR3C2	NM_000901	0	0
273	chr4	153948217	153948492	1.18596e-19	downstream	FHDC1	NM_033393	0	0
274	chr4	161400603	161401036	1.17512e-19	downstream	RAPGEF2	NM_014247	0	0
275	chr4	163416213	163416482	2.28391e-16	distal upstream	FSTL5	NM_001128428	0	0
276	chr4	164949848	164950270	1.96194e-21	intron	ANP32C	NM_012403	423	0
277	chr4	183908313	183908591	5.47567e-16	distal upstream	FAM92A3	NR_003612	0	0
278	chr4	186558336	186558703	9.75458e-17	intron	SORBS2	NM_001145674	368	0
279	chr4	187123793	187124219	1.06173e-17	intron	CYP4V2	NM_207352	427	0
280	chr4	187356807	187357425	1.74511e-82	intron	LOC285441	NR_033901	619	0
281	chr4	188950168	188950709	6.9275e-22	downstream	ZFP42	NM_174900	0	0
282	chr4	189744867	189745560	1.3534e-36	downstream	LOC401164	NR_033869	0	0
283	chr4	189745669	189746149	6.61095e-33	downstream	LOC401164	NR_033869	0	0
284	chr4	190197730	190198435	4.22614e-144	distal upstream	FRG1	NM_004477	0	0
285	chr5	218046	218552	1.98282e-42	promoter	CCDC127	NM_145265	450	270
286	chr5	912455	912920	1.65656e-22	intron	TRIP13	NM_001166260	466	0
287	chr5	1211596	1212279	2.86433e-35	intron	SLC6A19	NM_001003841	684	0
288	chr5	1221995	1222832	6.51613e-37	exon	SLC6A18	NM_182632	838	838
289	chr5	1260379	1260658	2.00312e-18	exon	TERT	NM_001193376	280	71
290	chr5	1433570	1434017	3.35059e-19	intron	SLC6A3	NM_001044	448	0
291	chr5	1662831	1663361	1.6863e-35	distal upstream	LOC728613	NR_003713	0	0
292	chr5	1870123	1870499	2.90738e-17	downstream	IRX4	NM_016358	0	0
293	chr5	1951398	1951738	1.53135e-16	distal upstream	IRX4	NM_016358	0	0
294	chr5	2332634	2332906	1.7536e-16	downstream	IRX2	NM_001134222	0	0
295	chr5	2369148	2369464	7.61422e-20	downstream	IRX2	NM_001134222	0	0
296	chr5	2439930	2440385	1.50668e-23	downstream	IRX2	NM_001134222	0	0
297	chr5	2493575	2493907	3.13947e-17	downstream	IRX2	NM_001134222	0	0
298	chr5	2541617	2541868	1.86123e-15	downstream	IRX2	NM_001134222	0	0
299	chr5	3031407	3031781	8.15909e-20	downstream	C5orf38	NM_178569	0	0
300	chr5	3484107	3484605	2.8733e-34	intron	LOC285577	NR_033898	499	0
301	chr5	5352749	5353252	9.51696e-48	distal upstream	KIAA0947	NM_015325	0	0
302	chr5	5677625	5678227	2.92122e-49	downstream	KIAA0947	NM_015325	0	0
303	chr5	6831009	6831455	3.17196e-20	distal upstream	MIR4278	NR_036242	0	0
304	chr5	7833394	7833840	1.33499e-37	intron	C5orf49	NM_001089584	447	0
305	chr5	8208458	8208812	1.81504e-23	downstream	MTRR	NM_024010	0	0
306	chr5	10601238	10601859	3.6183e-41	intron	ANKRD33B	NM_001164440	622	0
307	chr5	10777114	10777437	1.02562e-15	distal upstream	DAP	NM_004394	0	0
308	chr5	11181735	11182133	1.06364e-20	intron	DAP	NM_004394	399	0
309	chr5	11311501	11311796	5.11076e-16	intron	DAP	NM_004394	296	0
310	chr5	13598469	13598906	1.18397e-16	downstream	DNAH5	NM_001369	0	0
311	chr5	15394752	15395356	2.22863e-44	distal upstream	FBXL7	NM_012304	0	0
312	chr5	21480013	21480285	3.15303e-19	intron	GUSBP1	NR_027027	273	0
313	chr5	21482611	21483046	5.23579e-21	intron	GUSBP1	NR_027027	436	0
314	chr5	21483187	21483438	2.44434e-20	intron	GUSBP1	NR_027027	252	0
315	chr5	21484158	21484598	7.84384e-22	intron	GUSBP1	NR_027027	441	0
316	chr5	29657583	29657921	9.40904e-19	downstream	LOC729862	NR_033961	0	0
317	chr5	34196404	34196655	6.5154e-16	distal upstream	C1QTNF3	NM_030945	0	0
318	chr5	36523594	36524067	5.81477e-21	distal upstream	SLC1A3	NM_001166696	0	0
319	chr5	38070317	38070880	3.89504e-45	distal upstream	EGFLAM	NM_152403	0	0
320	chr5	46359856	46360346	1.98713e-152	distal upstream	HCN1	NM_021072	0	0
321	chr5	49405711	49406105	3.67539e-26	downstream	EMB	NM_198449	0	0
322	chr5	49414249	49414634	8.49066e-53	downstream	EMB	NM_198449	0	0
323	chr5	55160232	55160669	5.90934e-24	intron	IL31RA	NM_139017	438	0
324	chr5	68738425	68738727	2.10237e-18	downstream	MARVELD2	NM_001038603	0	0
325	chr5	70307052	70307432	3.51911e-27	exon	NAIP	NM_004536	381	101
326	chr5	71146631	71147069	2.92834e-24	downstream	CARTPT	NM_004291	0	0
327	chr5	82769201	82769457	1.84848e-15	promoter	VCAN	NM_001164098	257	0
328	chr5	86943814	86944065	1.13638e-14	distal upstream	CCNH	NM_001239	0	0
329	chr5	92064884	92065135	1.73318e-14	downstream	FLJ42709	NR_015369	0	0
330	chr5	100422821	100423185	5.2176e-21	distal upstream	ST8SIA4	NM_005668	0	0
331	chr5	105910429	105910712	2.4948e-16	downstream	EFNA5	NM_001962	0	0
332	chr5	106126198	106126472	1.93227e-14	downstream	EFNA5	NM_001962	0	0
333	chr5	109415505	109416028	1.16941e-30	downstream	LOC100289673	NR_033175	0	0
334	chr5	127254455	127254780	1.10571e-20	downstream	FLJ33630	NR_015360	0	0
335	chr5	128692512	128692935	7.73666e-23	distal upstream	ADAMTS19	NM_133638	0	0
336	chr5	129057308	129057747	5.49324e-17	intron	CHSY3	NM_175856	440	0
337	chr5	139741918	139742410	1.00925e-17	promoter	SLC4A9	NM_031467	493	89
338	chr5	148772481	148772789	3.59013e-15	distal upstream	IL17B	NM_014443	0	0
339	chr5	167140429	167140788	5.82618e-16	intron	ODZ2	NM_001122679	360	0
340	chr5	168717556	168717873	1.85175e-21	intron	SLIT3	NM_003062	318	0
341	chr5	171911777	171912216	2.97137e-17	distal upstream	SH3PXD2B	NM_001017995	0	0
342	chr5	177784714	177785696	1.20952e-39	intron	AGXT2L2	NM_153373	983	0
343	chr5	180097173	180097606	1.20224e-21	distal upstream	FLT4	NM_182925	0	0
344	chr6	2397949	2398204	2.07743e-14	distal upstream	GMDS	NM_001500	0	0
345	chr6	9131950	9132284	4.70923e-15	downstream	HULC	NR_004855	0	0
346	chr6	26739175	26740761	1.76158e-56	distal upstream	ZNF322A	NM_024639	0	0
347	chr6	26761051	26761482	4.4871e-27	distal upstream	ZNF322A	NM_024639	0	0
348	chr6	26761518	26762137	1.6206e-25	distal upstream	ZNF322A	NM_024639	0	0
349	chr6	28949821	28950110	4.752e-15	downstream	ZNF311	NM_001010877	0	0
350	chr6	31509367	31509931	4.23063e-33	promoter	BAT1	NM_004640	565	206
351	chr6	49760693	49760944	1.13919e-14	distal upstream	PGK2	NM_138733	0	0
352	chr6	49914720	49915024	5.99777e-15	promoter	DEFB133	NM_001166478	305	0
353	chr6	58629581	58629841	1.72883e-17	distal upstream	GUSBL2	NR_003660	0	0
354	chr6	58776065	58777092	0	distal upstream	GUSBL2	NR_003660	0	0
355	chr6	58777230	58779527	0	distal upstream	GUSBL2	NR_003660	0	0
356	chr6	61900521	61901031	2.3167e-57	distal upstream	MTRNR2L9	NM_001190706	0	0
357	chr6	61903895	61904261	4.80637e-35	distal upstream	MTRNR2L9	NM_001190706	0	0
358	chr6	63948322	63948672	6.58553e-21	downstream	LGSN	NM_001143940	0	0
359	chr6	67846562	67846853	1.42627e-18	downstream	MCART3P	NR_026540	0	0
360	chr6	70098784	70099085	1.10807e-14	exon	LMBRD1	NM_018368	302	302
361	chr6	74230618	74230922	1.42163e-16	promoter	EEF1A1	NM_001402	138	34
362	chr6	83345814	83346072	3.03341e-18	downstream	TPBG	NM_001166392	0	0
363	chr6	84427294	84427776	1.10491e-60	distal upstream	SNAP91	NR_026669	0	0
364	chr6	95933979	95934448	1.13763e-30	distal upstream	MANEA	NM_024641	0	0
365	chr6	97390729	97391263	1.94884e-38	intron	KLHL32	NM_052904	535	0
366	chr6	116283422	116283680	3.78505e-22	intron	TPI1P3	NR_027338	259	0
367	chr6	119558354	119558867	1.62192e-82	intron	FAM184A	NM_001100411	514	0
368	chr6	154153660	154154174	1.68759e-39	distal upstream	OPRM1	NM_001145280	0	0
369	chr6	157612961	157613474	4.2518e-32	downstream	C6orf35	NM_018452	0	0
370	chr6	161795438	161795886	1.14433e-20	intron	AGPAT4	NM_020133	449	0
371	chr6	165426496	165427033	1.35958e-41	downstream	C6orf118	NM_144980	0	0
372	chr6	168052555	168052806	1.13375e-14	downstream	C6orf123	NR_026773	0	0
373	chr6	168610710	168611224	7.73836e-24	downstream	DACT2	NM_214462	0	0
374	chr6	169785573	169786204	6.44329e-51	distal upstream	THBS2	NM_003247	0	0
375	chr6	170021557	170022029	1.00974e-26	intron	WDR27	NM_182552	473	0
376	chr6	170478827	170479078	4.63182e-15	downstream	LOC154449	NR_002787	0	0
377	chr7	90628	91150	4.8823e-27	distal upstream	FAM20C	NM_020223	0	0
378	chr7	344489	344740	2.45456e-14	downstream	LOC100288524	NM_001195127	0	0
379	chr7	374659	374910	2.26233e-17	distal upstream	LOC442497	NR_033960	0	0
380	chr7	1110332	1110681	1.3534e-15	intron	GPR146	NM_138445	350	0
381	chr7	1693329	1693753	1.57639e-22	downstream	TFAMP1	NR_001288	0	0
382	chr7	2081563	2082040	1.60356e-21	intron	MAD1L1	NM_001013836	478	0
383	chr7	2919343	2919789	7.62989e-31	distal upstream	GNA12	NM_007353	0	0
384	chr7	4643360	4643645	8.7191e-17	distal upstream	FOXK1	NM_001037165	0	0
385	chr7	4985779	4986042	3.15647e-15	intron	MMD2	NM_001100600	264	0
386	chr7	6388467	6389052	9.00599e-38	promoter	C7orf70	NM_001037163	124	124
387	chr7	6929124	6929375	1.19116e-15	distal upstream	C7orf28B	NM_198097	0	0
388	chr7	16128721	16129194	1.39609e-23	exon	ISPD	NM_001101417	474	474
389	chr7	18772142	18772614	5.04298e-34	intron	HDAC9	NM_178425	473	0
390	chr7	30155387	30155972	1.08403e-30	intron	C7orf41	NM_152793	586	0
391	chr7	35886445	35886882	1.62022e-18	intron	2013-09-07	NM_001011553	438	0
392	chr7	44286072	44286413	1.68983e-16	intron	YKT6	NM_006555	342	0
393	chr7	45405938	45406455	6.00672e-34	distal upstream	ADCY1	NM_021116	0	0
394	chr7	50920492	50920762	4.35347e-18	distal upstream	GRB10	NM_001001555	0	0
395	chr7	54269111	54269467	2.0243e-20	promoter	HPVC1	NR_004422	357	357
396	chr7	55271107	55271436	1.01256e-16	intron	LANCL2	NM_018697	330	0
397	chr7	57554634	57554885	2.62413e-16	downstream	ZNF716	NM_001159279	0	0
398	chr7	57554934	57555480	6.31612e-34	downstream	ZNF716	NM_001159279	0	0
399	chr7	57957928	57958179	4.30226e-57	downstream	ZNF716	NM_001159279	0	0
400	chr7	58008408	58008995	3.55453e-27	downstream	ZNF716	NM_001159279	0	0
401	chr7	61084832	61085548	2.74626e-191	downstream	LOC643955	NR_003952	0	0
402	chr7	61515088	61515455	1.44435e-98	downstream	LOC643955	NR_003952	0	0
403	chr7	61542290	61542792	6.49743e-31	downstream	LOC643955	NR_003952	0	0
404	chr7	61744212	61744463	5.22684e-16	downstream	LOC643955	NR_003952	0	0
405	chr7	61791511	61792069	8.49921e-129	downstream	LOC643955	NR_003952	0	0
406	chr7	61967121	61967780	1.10173e-109	downstream	LOC643955	NR_003952	0	0
407	chr7	61968691	61970574	0	downstream	LOC643955	NR_003952	0	0
408	chr7	61971014	61971356	5.74629e-25	downstream	LOC643955	NR_003952	0	0
409	chr7	62403779	62404151	1.29754e-19	downstream	LOC643955	NR_003952	0	0
410	chr7	62830775	62831180	3.51906e-16	downstream	LOC100287704	NR_028348	0	0
411	chr7	63030805	63031056	4.6261e-18	distal upstream	MIR4283-1	NR_036246	0	0
412	chr7	66309734	66310066	7.58563e-20	promoter	LOC729156	NR_003934	80	80
413	chr7	66845309	66846156	1.80735e-51	downstream	STAG3L4	NM_022906	0	0
414	chr7	73140423	73140912	6.88819e-24	distal upstream	STX1A	NM_001165903	0	0
415	chr7	84680026	84680277	1.23631e-14	intron	SEMA3D	NM_152754	252	0
416	chr7	100550609	100551121	1.74758e-40	distal upstream	ACHE	NM_015831	0	0
417	chr7	100770046	100770386	7.55828e-17	promoter	SERPINE1	NM_000602	9	9
418	chr7	102158793	102159055	2.0473e-16	distal upstream	SPDYE2	NM_001031618	0	0
419	chr7	104573323	104573953	1.36835e-101	distal upstream	LOC723809	NR_027374	0	0
420	chr7	116671265	116671660	1.43502e-60	intron	ST7OT1	NR_002330	396	0
421	chr7	117651875	117652229	9.9161e-19	distal upstream	CTTNBP2	NM_033427	0	0
422	chr7	131861163	131861616	1.50016e-28	intron	PLXNA4	NM_001105543	454	0
423	chr7	132332435	132332962	3.71316e-21	promoter	PLXNA4	NM_181775	528	0
424	chr7	135399977	135400289	1.73297e-17	intron	SLC13A4	NM_012450	313	0
425	chr7	140783112	140783484	7.74425e-16	intron	LOC100131199	NM_001195278	373	0
426	chr7	143427751	143428002	2.41309e-14	downstream	FAM115C	NM_001130026	0	0
427	chr7	149700251	149700539	1.25801e-16	distal upstream	LOC401431	NR_027040	0	0
428	chr7	149855630	149856161	1.56024e-25	downstream	ACTR3C	NM_001164459	0	0
429	chr7	150996702	150997314	1.57673e-37	distal upstream	SMARCD3	NM_003078	0	0
430	chr7	151645128	151645577	1.66586e-30	distal upstream	GALNTL5	NR_033169	0	0
431	chr7	152434786	152435037	9.65316e-17	distal upstream	ACTR3B	NM_020445	0	0
432	chr7	153228053	153228304	7.52127e-15	distal upstream	DPP6	NM_001039350	0	0
433	chr7	153395380	153395631	1.61058e-15	distal upstream	DPP6	NM_001039350	0	0
434	chr7	153505201	153505627	6.64972e-19	distal upstream	DPP6	NM_001039350	0	0
435	chr7	154628756	154629246	3.00656e-35	intron	LOC100132707	NR_024477	491	0
436	chr7	155585973	155586226	2.37858e-16	downstream	SHH	NM_000193	0	0
437	chr7	155650675	155651102	3.17249e-17	distal upstream	SHH	NM_000193	0	0
438	chr7	155853644	155853972	7.22679e-20	distal upstream	SHH	NM_000193	0	0
439	chr7	157225782	157226237	1.30199e-22	downstream	DNAJB6	NM_058246	0	0
440	chr7	157349245	157349896	3.99386e-53	intron	MIR153-2	NR_029689	652	0
441	chr7	158055339	158056062	1.07632e-38	intron	MIR595	NR_030325	724	0
442	chr7	158119207	158119497	1.29771e-19	intron	MIR595	NR_030325	291	0
443	chr7	158387758	158388259	0	distal upstream	PTPRN2	NM_130843	0	0
444	chr8	676861	677112	2.69771e-16	intron	ERICH1	NM_207332	252	0
445	chr8	948014	948265	1.22675e-14	distal upstream	ERICH1	NM_207332	0	0
446	chr8	999623	999975	1.62019e-18	downstream	LOC286083	NR_033895	0	0
447	chr8	2173110	2173632	3.61248e-31	downstream	MYOM2	NM_003970	0	0
448	chr8	7569278	7569529	2.07485e-32	distal upstream	FAM90A14	NM_001164452	0	0
449	chr8	7788278	7788722	7.28133e-19	intron	LOC100132396	NM_001193630	445	0
450	chr8	7883968	7884247	1.50545e-23	distal upstream	DEFB109P1B	NR_003668	0	0
451	chr8	7885964	7886285	2.14873e-28	distal upstream	DEFB109P1B	NR_003668	0	0
452	chr8	7917691	7917948	3.15094e-31	downstream	MIR548I3	NR_031689	0	0
453	chr8	12417563	12417960	9.29061e-58	distal upstream	FAM86B2	NM_001137610	0	0
454	chr8	12427095	12427423	2.41789e-19	distal upstream	FAM86B2	NM_001137610	0	0
455	chr8	14343930	14344375	1.46324e-16	intron	MIR383	NR_029875	446	0
456	chr8	15697256	15697507	1.5753e-16	downstream	TUSC3	NM_006765	0	0
457	chr8	16564869	16565413	1.17394e-29	downstream	FGF20	NM_019851	0	0
458	chr8	16565449	16565700	2.14229e-18	downstream	FGF20	NM_019851	0	0
459	chr8	23103965	23104231	5.33434e-15	exon	CHMP7	NM_152272	267	267
460	chr8	29181347	29181598	4.40842e-16	downstream	DUSP4	NM_057158	0	0
461	chr8	40868203	40868454	3.30589e-15	distal upstream	ZMAT4	NM_001135731	0	0
462	chr8	41184805	41185256	4.74274e-19	distal upstream	SFRP1	NM_003012	0	0
463	chr8	43771196	43771738	2.15896e-66	downstream	POTEA	NM_001005365	0	0
464	chr8	43792855	43793397	1.38053e-198	downstream	POTEA	NM_001005365	0	0
465	chr8	43821914	43822170	1.13894e-16	downstream	POTEA	NM_001005365	0	0
466	chr8	43825665	43826063	1.90749e-36	downstream	POTEA	NM_001005365	0	0
467	chr8	43831386	43831783	6.15703e-85	downstream	POTEA	NM_001005365	0	0
468	chr8	43838512	43838777	2.49032e-19	downstream	POTEA	NM_001005365	0	0
469	chr8	46841500	46841880	4.52839e-21	distal upstream	NCRNA00293	NR_027013	0	0
470	chr8	46861358	46861728	1.62629e-123	distal upstream	NCRNA00293	NR_027013	0	0
471	chr8	49291272	49291727	2.61132e-21	downstream	EFCAB1	NM_001142857	0	0
472	chr8	49860624	49861113	2.42614e-36	distal upstream	SNAI2	NM_003068	0	0
473	chr8	54761814	54762109	5.63179e-17	promoter	RGS20	NM_170587	0	0
474	chr8	57383769	57384085	3.80994e-18	distal upstream	PENK	NM_001135690	0	0
475	chr8	57513216	57513467	5.65009e-15	distal upstream	PENK	NM_001135690	0	0
476	chr8	67358980	67359362	6.04855e-21	intron	ADHFE1	NM_144650	383	0
477	chr8	70602225	70602774	3.30836e-239	intron	SLCO5A1	NM_001146009	550	0
478	chr8	76296913	76297250	4.97892e-16	distal upstream	HNF4G	NM_004133	0	0
479	chr8	78747685	78747936	1.92712e-15	distal upstream	PKIA	NM_006823	0	0
480	chr8	83115012	83115307	2.1151e-16	distal upstream	SNX16	NM_022133	0	0
481	chr8	86817813	86818209	2.51193e-32	promoter	REXO1L2P	NR_003594	0	0
482	chr8	100507757	100508330	3.5699e-274	intron	MIR599	NR_030329	574	0
483	chr8	114251029	114251387	5.52071e-15	intron	CSMD3	NM_198124	359	0
484	chr8	114602128	114602495	1.4728e-18	distal upstream	CSMD3	NM_052900	0	0
485	chr8	115368815	115369066	5.02071e-15	distal upstream	CSMD3	NM_052900	0	0
486	chr8	115995347	115995642	3.08655e-15	downstream	TRPS1	NM_014112	0	0
487	chr8	122213230	122214210	1.7156e-82	distal upstream	SNTB1	NM_021021	0	0
488	chr8	125700336	125700628	3.08141e-16	intron	MTSS1	NM_014751	293	0
489	chr8	128231173	128231587	2.29544e-24	distal upstream	POU5F1B	NM_001159542	0	0
490	chr8	128232256	128232617	1.70578e-16	distal upstream	POU5F1B	NM_001159542	0	0
491	chr8	128234750	128235001	9.69113e-15	distal upstream	POU5F1B	NM_001159542	0	0
492	chr8	131909819	131910278	1.10602e-16	intron	ADCY8	NM_001115	460	0
493	chr8	134416856	134417107	8.37138e-16	distal upstream	NDRG1	NM_001135242	0	0
494	chr8	134812858	134813274	7.15323e-20	distal upstream	ST3GAL1	NM_003033	0	0
495	chr8	143339292	143339612	6.83985e-17	intron	NCRNA00051	NR_024378	321	0
496	chr8	143495770	143496021	4.30268e-16	distal upstream	TSNARE1	NM_145003	0	0
497	chr8	144263891	144264265	7.68022e-18	distal upstream	LY6H	NM_001130478	0	0
498	chr8	144458871	144459309	1.89202e-26	intron	RHPN1	NM_052924	439	0
499	chr8	144636389	144636891	8.96183e-45	promoter	GSDMD	NM_001166237	503	0
500	chr8	145026166	145026623	1.17237e-20	promoter	PLEC	NM_201380	458	0
501	chr9	3524561	3525006	6.60927e-23	promoter	RFX3	NM_002919	446	0
502	chr9	36185106	36185620	7.14622e-43	distal upstream	CLTA	NM_007096	0	0
503	chr9	40601213	40601574	2.45023e-35	distal upstream	FAM75A3	NM_001083124	0	0
504	chr9	40811096	40811358	2.4282e-17	distal upstream	ZNF658	NM_033160	0	0
505	chr9	41972457	41972708	4.6061e-15	intron	MGC21881	NR_015363	252	0
506	chr9	43846949	43847200	9.48677e-35	distal upstream	FAM75A6	NM_001145196	0	0
507	chr9	44368388	44368650	2.97232e-26	distal upstream	FAM27C	NR_027421	0	0
508	chr9	44876107	44876375	9.35581e-16	distal upstream	FAM27C	NR_027421	0	0
509	chr9	44993025	44993413	2.32779e-23	downstream	FAM27C	NR_027421	0	0
510	chr9	45128638	45128904	1.87668e-32	downstream	FAM27C	NR_027421	0	0
511	chr9	45363645	45364025	1.10346e-41	distal upstream	FAM27A	NR_024060	0	0
512	chr9	45376110	45376372	9.36507e-19	distal upstream	FAM27A	NR_024060	0	0
513	chr9	45610860	45611111	9.96192e-20	distal upstream	FAM27A	NR_024060	0	0
514	chr9	47212149	47212489	2.20464e-16	downstream	KGFLP1	NR_003674	0	0
515	chr9	47212760	47213148	6.92273e-24	downstream	KGFLP1	NR_003674	0	0
516	chr9	66800722	66800973	5.23043e-16	downstream	LOC100133920	NR_024443	0	0
517	chr9	66833133	66833578	1.90519e-30	downstream	LOC100133920	NR_024443	0	0
518	chr9	67320508	67321056	1.14615e-218	distal upstream	AQP7P1	NR_002817	0	0
519	chr9	68180808	68181059	5.5655e-17	downstream	ANKRD20A1	NM_032250	0	0
520	chr9	68416897	68417344	1.24783e-37	downstream	LOC642236	NR_033907	0	0
521	chr9	68418460	68419675	1.59798e-71	downstream	LOC642236	NR_033907	0	0
522	chr9	68424178	68424972	7.80979e-33	downstream	LOC642236	NR_033907	0	0
523	chr9	68425667	68425929	3.48688e-15	downstream	LOC642236	NR_033907	0	0
524	chr9	69964142	69964510	0	downstream	FOXD4L5	NM_001126334	0	0
525	chr9	69982653	69983025	1.82856e-18	downstream	FOXD4L5	NM_001126334	0	0
526	chr9	70501621	70502147	3.40766e-19	distal upstream	CBWD3	NM_201453	0	0
527	chr9	70711021	70711272	4.73848e-17	distal upstream	CBWD3	NM_201453	0	0
528	chr9	72652939	72653393	3.56176e-31	distal upstream	MAMDC2	NM_153267	0	0
529	chr9	89417887	89418369	1.49487e-23	downstream	GAS1	NM_002048	0	0
530	chr9	91563120	91563415	5.66393e-17	distal upstream	C9orf47	NM_001001938	0	0
531	chr9	92492158	92492501	3.61521e-17	downstream	LOC100129066	NR_024280	0	0
532	chr9	93456497	93457099	7.56774e-31	distal upstream	DIRAS2	NM_017594	0	0
533	chr9	97845543	97845794	2.76886e-15	promoter	MIR23B	NR_029664	252	0
534	chr9	104765233	104765620	4.05167e-22	distal upstream	GRIN3A	NM_133445	0	0
535	chr9	114649474	114649942	1.83494e-38	distal upstream	UGCG	NM_003358	0	0
536	chr9	117530266	117530735	8.84392e-23	downstream	TNFSF15	NM_005118	0	0
537	chr9	122652149	122652720	7.60009e-36	downstream	MIR147	NR_029604	0	0
538	chr9	124578680	124579132	4.92371e-21	downstream	DAB2IP	NM_138709	0	0
539	chr9	128786068	128786695	2.46502e-49	downstream	PBX3	NM_001134778	0	0
540	chr9	131369955	131370311	1.26798e-18	exon	WDR34	NM_052844	357	210
541	chr9	132123357	132123926	9.97459e-50	downstream	C9orf106	NM_001012715	0	0
542	chr9	132980471	132980750	1.56169e-16	intron	NCS1	NM_001128826	280	0
543	chr9	136377029	136377610	1.53057e-34	downstream	TMEM8C	NM_001080483	0	0
544	chr9	137636149	137636424	6.45636e-16	intron	COL5A1	NM_000093	276	0
545	chr9	138061658	138062099	8.138e-29	downstream	OLFM1	NM_006334	0	0
546	chr9	138228599	138229134	6.88999e-26	distal upstream	KIAA0649	NM_014811	0	0
547	chr9	138599856	138600430	3.44006e-43	intron	KCNT1	NM_020822	575	0
548	chr9	138666223	138666632	2.85947e-22	intron	KCNT1	NM_020822	410	0
549	chr9	139464014	139464538	2.23952e-22	distal upstream	NOTCH1	NM_017617	0	0
550	chr9	139525161	139525668	2.50519e-30	distal upstream	EGFL7	NM_201446	0	0
551	chr9	140135478	140135918	3.29899e-18	promoter	TUBB2C	NM_006088	209	160
552	chr9	140249885	140250136	9.65343e-18	intron	NRARP	NM_001004354	252	0
553	chr9	140260096	140260484	3.05273e-28	intron	EXD3	NM_017820	389	0
554	chr9	140993756	140994049	4.15055e-22	intron	TUBBP5	NR_027156	294	0
555	chr10	715886	716509	5.31332e-68	intron	DIP2C	NM_014974	624	0
556	chr10	785296	785550	1.11038e-15	distal upstream	DIP2C	NM_014974	0	0
557	chr10	1217028	1217559	6.19448e-24	downstream	NCRNA00200	NR_015376	0	0
558	chr10	1560680	1561128	1.91154e-20	intron	NCRNA00168	NR_033387	449	0
559	chr10	1644718	1645160	1.68907e-19	intron	NCRNA00168	NR_033387	443	0
560	chr10	1765012	1765277	3.28622e-15	intron	ADARB2	NM_018702	266	0
561	chr10	1789226	1789542	7.62721e-17	distal upstream	ADARB2	NM_018702	0	0
562	chr10	2416455	2416898	1.13921e-17	distal upstream	ADARB2	NM_018702	0	0
563	chr10	2797199	2797453	1.80612e-19	distal upstream	PFKP	NM_002627	0	0
564	chr10	3499865	3500329	8.66338e-44	distal upstream	PITRM1	NM_014889	0	0
565	chr10	3752764	3753569	5.05407e-35	downstream	KLF6	NM_001300	0	0
566	chr10	5412195	5413346	3.31719e-32	intron	UCN3	NM_053049	1152	0
567	chr10	5539939	5540336	1.62717e-18	promoter	CALML5	NM_017422	0	0
568	chr10	6473177	6473517	7.60972e-16	intron	PRKCQ	NM_006257	341	0
569	chr10	16444291	16444552	1.98204e-15	distal upstream	PTER	NM_030664	0	0
570	chr10	18861817	18862068	4.36491e-15	intron	NSUN6	NM_182543	252	0
571	chr10	19030315	19030566	5.72085e-15	downstream	ARL5B	NM_178815	0	0
572	chr10	23437233	23437528	1.83991e-17	distal upstream	PTF1A	NM_178161	0	0
573	chr10	30286996	30287327	5.64262e-25	downstream	KIAA1462	NM_020848	0	0
574	chr10	35957730	35958187	9.92937e-34	distal upstream	FZD8	NM_031866	0	0
575	chr10	37393305	37393676	2.09235e-30	distal upstream	ANKRD30A	NM_052997	0	0
576	chr10	38774259	38774588	3.41857e-22	downstream	LOC399744	NR_024497	0	0
577	chr10	38776295	38776888	3.56717e-62	downstream	LOC399744	NR_024497	0	0
578	chr10	38871838	38872505	0	downstream	LOC399744	NR_024497	0	0
579	chr10	38881328	38882351	0	downstream	LOC399744	NR_024497	0	0
580	chr10	39082149	39082607	3.10106e-18	downstream	LOC399744	NR_024497	0	0
581	chr10	39093971	39094561	4.30866e-54	downstream	LOC399744	NR_024497	0	0
582	chr10	39128676	39129097	5.3422e-15	downstream	LOC399744	NR_024497	0	0
583	chr10	39137896	39138403	4.25019e-41	downstream	LOC399744	NR_024497	0	0
584	chr10	42364491	42365437	2.99387e-68	downstream	LOC441666	NR_024380	0	0
585	chr10	42379525	42380516	0	downstream	LOC441666	NR_024380	0	0
586	chr10	42384359	42385912	0	downstream	LOC441666	NR_024380	0	0
587	chr10	42386927	42388129	0	downstream	LOC441666	NR_024380	0	0
588	chr10	42390686	42391325	0	downstream	LOC441666	NR_024380	0	0
589	chr10	42392379	42393100	0	downstream	LOC441666	NR_024380	0	0
590	chr10	42393143	42393784	0	downstream	LOC441666	NR_024380	0	0
591	chr10	42394227	42394831	1.26588e-53	downstream	LOC441666	NR_024380	0	0
592	chr10	42395799	42397236	0	downstream	LOC441666	NR_024380	0	0
593	chr10	42529859	42530499	6.19578e-127	downstream	LOC441666	NR_024380	0	0
594	chr10	42530883	42531276	2.74751e-103	downstream	LOC441666	NR_024380	0	0
595	chr10	42531674	42532130	5.40724e-79	downstream	LOC441666	NR_024380	0	0
596	chr10	42535428	42535683	2.05327e-27	downstream	LOC441666	NR_024380	0	0
597	chr10	42541995	42542371	1.13897e-35	downstream	LOC441666	NR_024380	0	0
598	chr10	42596603	42597204	0	downstream	LOC441666	NR_024380	0	0
599	chr10	42597961	42598742	2.18798e-87	downstream	LOC441666	NR_024380	0	0
600	chr10	42599165	42600348	0	downstream	LOC441666	NR_024380	0	0
601	chr10	42790946	42791563	4.36604e-29	downstream	LOC441666	NR_024380	0	0
602	chr10	42796909	42797682	9.73057e-294	downstream	LOC441666	NR_024380	0	0
603	chr10	42799369	42800371	0	downstream	LOC441666	NR_024380	0	0
604	chr10	42801131	42801770	7.63688e-55	downstream	LOC441666	NR_024380	0	0
605	chr10	42813343	42813594	1.11914e-14	downstream	LOC441666	NR_024380	0	0
606	chr10	42817533	42818119	0	downstream	LOC441666	NR_024380	0	0
607	chr10	43364975	43365227	4.06934e-16	downstream	BMS1	NM_014753	0	0
608	chr10	44191960	44192501	2.13164e-20	distal upstream	ZNF32	NM_006973	0	0
609	chr10	45421223	45421652	1.78895e-24	intron	TMEM72	NM_001123376	430	0
610	chr10	47381488	47381864	1.27508e-16	promoter	FAM35B2	NR_027634	377	0
611	chr10	47664486	47664741	3.21651e-15	intron	ANTXRL	NR_003601	256	0
612	chr10	48859793	48860152	1.55601e-19	intron	FRMPD2P1	NR_033172	360	0
613	chr10	74856577	74856828	1.84529e-15	promoter	P4HA1	NM_000917	156	156
614	chr10	83538757	83539014	1.65312e-14	distal upstream	NRG3	NM_001010848	0	0
615	chr10	88511230	88511704	1.06905e-24	distal upstream	BMPR1A	NM_004329	0	0
616	chr10	88746663	88746929	4.25122e-17	intron	AGAP11	NM_133447	267	0
617	chr10	89004799	89005247	1.93224e-18	intron	FAM22A	NM_001099338	449	0
618	chr10	89159965	89160418	1.18429e-28	downstream	FAM22D	NM_001009610	0	0
619	chr10	96225304	96225780	5.79349e-28	intron	TBC1D12	NM_015188	477	0
620	chr10	98561066	98561788	5.18492e-278	distal upstream	LCOR	NM_001170766	0	0
621	chr10	105319449	105319997	6.45207e-35	intron	NEURL	NM_004210	549	0
622	chr10	109291922	109292331	1.03794e-23	distal upstream	SORCS1	NM_001013031	0	0
623	chr10	120847285	120847565	1.47373e-17	distal upstream	EIF3A	NM_003750	0	0
624	chr10	129858353	129858604	2.47552e-14	intron	PTPRE	NM_130435	252	0
625	chr10	129865623	129865930	1.40484e-14	intron	PTPRE	NM_130435	308	0
626	chr10	130683692	130683943	2.14958e-15	distal upstream	MGMT	NM_002412	0	0
627	chr10	130855222	130855520	1.43257e-16	distal upstream	MGMT	NM_002412	0	0
628	chr10	131024575	131025044	6.79116e-46	distal upstream	MGMT	NM_002412	0	0
629	chr10	131025132	131025560	3.01031e-22	distal upstream	MGMT	NM_002412	0	0
630	chr10	132975077	132975597	1.93131e-25	intron	TCERG1L	NM_174937	521	0
631	chr10	133486224	133486475	7.16631e-16	distal upstream	PPP2R2D	NM_018461	0	0
632	chr10	134081129	134081412	3.72048e-16	intron	STK32C	NM_173575	284	0
633	chr10	134081942	134082193	3.86266e-15	intron	STK32C	NM_173575	252	0
634	chr10	134241534	134241808	1.3821e-16	distal upstream	C10orf91	NM_173541	0	0
635	chr10	134255246	134255758	2.6723e-33	distal upstream	C10orf91	NM_173541	0	0
636	chr10	134761446	134761833	6.26356e-22	distal upstream	C10orf93	NM_173572	0	0
637	chr10	134934903	134935167	5.49309e-15	intron	GPR123	NM_001083909	265	0
638	chr10	135022532	135022783	1.92167e-16	intron	UTF1	NM_003577	252	0
639	chr10	135500468	135501316	8.623e-175	downstream	DUX4L3	NM_001164467	0	0
640	chr11	194187	194453	1.37219e-16	promoter	SCGB1C1	NM_145651	267	37
641	chr11	585320	585704	3.95534e-43	intron	PHRF1	NM_020901	385	0
642	chr11	1089296	1089826	1.08308e-19	intron	MUC2	NM_002457	531	0
643	chr11	1105088	1105466	1.40328e-21	downstream	MUC2	NM_002457	0	0
644	chr11	1752795	1753341	1.53722e-32	intron	LOC402778	NM_001170820	547	0
645	chr11	2493163	2493573	3.95332e-23	intron	KCNQ1	NM_181798	411	0
646	chr11	10521921	10522204	5.60515e-16	intron	MTRNR2L8	NM_001190702	284	0
647	chr11	40308687	40309062	4.17515e-19	intron	LRRC4C	NM_020929	376	0
648	chr11	41554076	41554374	6.10629e-15	distal upstream	LRRC4C	NM_020929	0	0
649	chr11	48859192	48859641	6.36924e-20	downstream	OR4A47	NM_001005512	0	0
650	chr11	48880377	48880877	1.57077e-57	downstream	FOLH1	NM_004476	0	0
651	chr11	48943843	48944094	2.19724e-16	downstream	FOLH1	NM_004476	0	0
652	chr11	49172709	49173162	2.18103e-18	intron	FOLH1	NM_004476	454	0
653	chr11	49771964	49772220	1.08338e-15	intron	LOC440040	NR_027044	257	0
654	chr11	51567108	51567555	2.35959e-26	downstream	OR4C46	NM_001004703	0	0
655	chr11	51569497	51570051	1.13907e-84	downstream	OR4C46	NM_001004703	0	0
656	chr11	51571957	51572355	2.26571e-37	downstream	OR4C46	NM_001004703	0	0
657	chr11	51573187	51573441	2.09009e-14	downstream	OR4C46	NM_001004703	0	0
658	chr11	51579145	51579734	1.87905e-244	downstream	OR4C46	NM_001004703	0	0
659	chr11	51580707	51581049	6.77649e-19	downstream	OR4C46	NM_001004703	0	0
660	chr11	54890665	54891041	9.09237e-20	distal upstream	TRIM48	NM_024114	0	0
661	chr11	54905903	54906241	4.21887e-18	distal upstream	TRIM48	NM_024114	0	0
662	chr11	55025455	55025706	3.35664e-15	distal upstream	TRIM48	NM_024114	0	0
663	chr11	60214564	60214881	9.29798e-19	intron	MS4A1	NM_152866	318	0
664	chr11	64038505	64038785	4.89541e-17	intron	GPR137	NM_001170726	281	0
665	chr11	65577743	65578187	9.08752e-17	downstream	OVOL1	NM_004561	0	0
666	chr11	68615852	68616103	1.51986e-14	distal upstream	CPT1A	NM_001876	0	0
667	chr11	69530907	69531310	1.59054e-22	distal upstream	FGF19	NM_005117	0	0
668	chr11	70036952	70037287	1.55615e-15	distal upstream	FADD	NM_003824	0	0
669	chr11	70040892	70041318	1.27965e-26	distal upstream	FADD	NM_003824	0	0
670	chr11	71912333	71912878	6.19406e-87	downstream	FOLR1	NM_016729	0	0
671	chr11	74288639	74289066	7.46376e-32	distal upstream	POLD3	NM_006591	0	0
672	chr11	82127266	82127818	2.67038e-50	downstream	FAM181B	NM_175885	0	0
673	chr11	89607035	89607418	8.25325e-34	promoter	TRIM64B	NM_001164397	384	203
674	chr11	89654810	89655210	1.66574e-36	promoter	TRIM49L1	NM_001105522	0	0
675	chr11	89655680	89655931	4.15381e-15	promoter	TRIM49L1	NM_001105522	0	0
676	chr11	89839826	89840077	7.38248e-20	downstream	UBTFL1	NM_001143975	0	0
677	chr11	99025266	99025533	4.24546e-15	intron	CNTN5	NM_014361	268	0
678	chr11	106973801	106974105	1.44155e-20	distal upstream	GUCY1A2	NM_000855	0	0
679	chr11	126028909	126029330	1.02212e-27	downstream	RPUSD4	NM_032795	0	0
680	chr11	126320719	126321090	8.0791e-23	intron	ST3GAL4	NM_006278	372	0
681	chr11	128635687	128635950	3.83727e-17	intron	FLI1	NM_002017	264	0
682	chr11	128823058	128823401	7.84754e-18	distal upstream	TP53AIP1	NM_001195195	0	0
683	chr11	129576614	129576918	4.16613e-19	distal upstream	TMEM45B	NM_138788	0	0
684	chr12	6142070	6142360	5.89113e-15	intron	ANO2	NM_020373	291	0
685	chr12	10678113	10678544	1.58101e-20	distal upstream	KLRC1	NM_213657	0	0
686	chr12	10874623	10875040	2.54551e-14	promoter	CSDA	NM_003651	418	0
687	chr12	12200569	12201195	5.83225e-25	distal upstream	BCL2L14	NM_138723	0	0
688	chr12	13080229	13080723	5.24931e-29	downstream	MIR614	NR_030345	0	0
689	chr12	18249214	18249822	1.49616e-47	distal upstream	RERGL	NM_024730	0	0
690	chr12	20704198	20704672	0	intron	SLCO1C1	NM_001145946	475	0
691	chr12	21084725	21085037	1.33633e-16	distal upstream	LST-3TM12	NM_001009562	0	0
692	chr12	23627542	23627809	5.96022e-16	downstream	SOX5	NM_178010	0	0
693	chr12	29943732	29944423	3.74885e-41	distal upstream	TMTC1	NM_175861	0	0
694	chr12	29944963	29945337	5.65324e-19	distal upstream	TMTC1	NM_175861	0	0
695	chr12	30169026	30169309	3.75488e-16	distal upstream	TMTC1	NM_175861	0	0
696	chr12	34389037	34389503	2.34205e-28	downstream	ALG10	NM_032834	0	0
697	chr12	34837602	34837854	4.01636e-15	downstream	ALG10	NM_032834	0	0
698	chr12	34841912	34842322	8.1137e-21	downstream	ALG10	NM_032834	0	0
699	chr12	34847040	34847291	8.47372e-28	downstream	ALG10	NM_032834	0	0
700	chr12	34847905	34848305	4.14534e-66	downstream	ALG10	NM_032834	0	0
701	chr12	38027353	38027861	5.92377e-20	distal upstream	ALG10B	NM_001013620	0	0
702	chr12	38028849	38029372	1.42024e-27	distal upstream	ALG10B	NM_001013620	0	0
703	chr12	38248445	38248820	0	distal upstream	ALG10B	NM_001013620	0	0
704	chr12	50273013	50274394	7.12595e-75	intron	FAIM2	NM_012306	1382	0
705	chr12	51613607	51613963	3.38957e-16	promoter	POU6F1	NR_026893	0	0
706	chr12	64957291	64957736	3.74901e-18	distal upstream	RASSF3	NM_178169	0	0
707	chr12	66376517	66376768	9.6255e-20	downstream	LLPH	NM_032338	0	0
708	chr12	78654768	78655146	9.98953e-24	downstream	NAV3	NM_014903	0	0
709	chr12	98328527	98328841	1.34482e-17	downstream	MIR4303	NR_036189	0	0
710	chr12	104882209	104882460	8.38424e-16	intron	CHST11	NM_001173982	252	0
711	chr12	107856938	107857228	1.10482e-15	intron	BTBD11	NM_001017523	291	0
712	chr12	109166960	109167791	1.63524e-192	distal upstream	CORO1C	NM_014325	0	0
713	chr12	110251508	110251935	3.59596e-26	promoter	TRPV4	NM_001177431	428	0
714	chr12	116813512	116813998	6.19238e-28	distal upstream	MED13L	NM_015335	0	0
715	chr12	124338201	124338630	1.66809e-19	intron	DNAH10	NM_207437	430	0
716	chr12	124774773	124775028	1.32077e-14	promoter	FAM101A	NM_181709	256	0
717	chr12	125424114	125424555	7.43473e-30	distal upstream	UBC	NM_021009	0	0
718	chr12	131832184	131832827	7.83449e-83	downstream	LOC116437	NR_026670	0	0
719	chr12	132067374	132067877	1.73215e-22	distal upstream	SFSWAP	NM_004592	0	0
720	chr12	132860574	132861001	2.48245e-19	intron	LOC100130238	NR_024563	428	0
721	chr12	132919446	132919885	5.81131e-20	distal upstream	GALNT9	NM_001122636	0	0
722	chr12	132971027	132971476	2.30889e-20	distal upstream	GALNT9	NM_001122636	0	0
723	chr12	133031968	133032396	4.21199e-24	distal upstream	FBRSL1	NM_001142641	0	0
724	chr12	133032578	133032871	9.34188e-20	distal upstream	FBRSL1	NM_001142641	0	0
725	chr12	133112912	133113163	1.29512e-14	intron	FBRSL1	NM_001142641	252	0
726	chr12	133526859	133527267	5.00722e-18	intron	ZNF605	NM_183238	409	0
727	chr13	22464465	22464734	1.43064e-17	downstream	FGF9	NM_002010	0	0
728	chr13	22464772	22465094	1.09848e-19	downstream	FGF9	NM_002010	0	0
729	chr13	24929962	24930213	2.32684e-14	downstream	C1QTNF9	NM_178540	0	0
730	chr13	30065970	30066308	5.52339e-16	intron	MTUS2	NM_015233	339	0
731	chr13	36337652	36338038	1.15308e-22	intron	DCLK1	NM_001195416	387	0
732	chr13	39898982	39899269	1.38525e-14	downstream	LHFP	NM_005780	0	0
733	chr13	46506346	46506601	2.2353e-15	distal upstream	SIAH3	NM_198849	0	0
734	chr13	48809688	48809994	2.27402e-24	intron	ITM2B	NM_021999	307	0
735	chr13	48879838	48880286	0	promoter	RB1	NM_000321	449	0
736	chr13	51147709	51148234	8.50425e-20	downstream	DLEU7	NM_198989	0	0
737	chr13	61552060	61552567	2.04517e-82	downstream	MIR3169	NR_036128	0	0
738	chr13	63014790	63015214	8.34835e-18	distal upstream	PCDH20	NM_022843	0	0
739	chr13	64422208	64422486	3.84831e-17	downstream	OR7E156P	NR_002171	0	0
740	chr13	69658986	69659430	8.06395e-24	distal upstream	ATXN8OS	NR_002717	0	0
741	chr13	72391345	72391656	1.68704e-15	intron	DACH1	NM_004392	312	0
742	chr13	89227291	89227578	7.68009e-18	downstream	SLITRK5	NM_015567	0	0
743	chr13	96390926	96391186	5.67402e-18	intron	DNAJC3	NM_006260	261	0
744	chr13	97786032	97786283	8.80647e-15	distal upstream	MBNL2	NM_144778	0	0
745	chr13	99574130	99574393	1.11191e-16	exon	DOCK9	NM_001130050	264	90
746	chr13	100088723	100089154	1.32619e-18	distal upstream	TM9SF2	NM_004800	0	0
747	chr13	105177060	105177548	4.25296e-30	distal upstream	DAOA	NM_001161814	0	0
748	chr13	110307131	110307395	1.83367e-17	downstream	IRS2	NM_003749	0	0
749	chr13	110969395	110969646	2.24458e-14	intron	COL4A2	NM_001846	252	0
750	chr13	111696331	111696987	1.85801e-63	distal upstream	ARHGEF7	NM_001113512	0	0
751	chr13	111772611	111773017	2.38417e-20	intron	ARHGEF7	NM_001113512	407	0
752	chr13	112036752	112037237	2.67714e-31	downstream	C13orf16	NM_152324	0	0
753	chr13	112628859	112629183	6.05657e-25	distal upstream	SOX1	NM_005986	0	0
754	chr13	113012680	113013246	2.71788e-34	distal upstream	C13orf28	NM_145248	0	0
755	chr13	113194226	113194740	4.57571e-31	intron	TUBGCP3	NM_006322	515	0
756	chr13	113773666	113774137	4.42095e-41	exon	F10	NM_000504	472	472
757	chr13	114301795	114302209	9.58395e-18	downstream	ATP4B	NM_000705	0	0
758	chr13	114436423	114437039	2.96153e-26	intron	LOC100130386	NR_028064	617	0
759	chr13	114460142	114460598	4.34871e-32	promoter	FAM70B	NM_182614	0	0
760	chr13	114561412	114561663	1.43678e-15	intron	GAS6	NM_000820	252	0
761	chr13	114796260	114796726	3.67926e-21	intron	RASA3	NM_007368	467	0
762	chr14	19018927	19019305	0	distal upstream	OR11H12	NM_001013354	0	0
763	chr14	19044420	19044953	1.0266e-56	distal upstream	OR11H12	NM_001013354	0	0
764	chr14	19434446	19434697	1.64183e-15	downstream	OR11H12	NM_001013354	0	0
765	chr14	19612761	19613165	3.10525e-30	downstream	POTEG	NM_001005356	0	0
766	chr14	19619928	19620179	2.17405e-22	downstream	POTEG	NM_001005356	0	0
767	chr14	19793491	19793742	5.75197e-15	downstream	POTEM	NM_001145442	0	0
768	chr14	20325592	20326020	1.30677e-19	distal upstream	OR4K2	NM_001005501	0	0
769	chr14	20811300	20811764	1.43294e-21	promoter	RPPH1	NR_002312	271	271
770	chr14	28888277	28888673	1.21677e-15	distal upstream	FOXG1	NM_005249	0	0
771	chr14	33030943	33031194	9.44098e-16	intron	MIR3172	NR_036130	252	0
772	chr14	43645011	43645262	5.42076e-15	downstream	FSCB	NM_032135	0	0
773	chr14	50329645	50329896	5.99578e-16	distal upstream	SDCCAG1	NM_004713	0	0
774	chr14	69140084	69140937	6.90924e-21	downstream	ZFP36L1	NM_004926	0	0
775	chr14	70295597	70296039	1.08756e-20	distal upstream	SLC10A1	NM_003049	0	0
776	chr14	75745469	75745822	1.17478e-14	promoter	FOS	NM_005252	343	343
777	chr14	87834556	87834864	2.35757e-14	downstream	GALC	NM_000153	0	0
778	chr14	91486370	91486677	7.34004e-15	intron	RPS6KA5	NM_182398	308	0
779	chr14	95404198	95404832	1.39568e-26	distal upstream	GSC	NM_173849	0	0
780	chr14	95404942	95405194	1.42121e-15	distal upstream	GSC	NM_173849	0	0
781	chr14	100394211	100394502	4.23415e-23	intron	EML1	NM_001008707	292	0
782	chr14	102149712	102150215	1.48336e-31	distal upstream	NCRNA00239	NR_026774	0	0
783	chr14	104631360	104631611	7.7977e-15	intron	KIF26A	NM_015656	252	0
784	chr14	104631907	104632180	1.06754e-15	intron	KIF26A	NM_015656	274	0
785	chr14	104681668	104681922	4.93394e-15	downstream	KIF26A	NM_015656	0	0
786	chr14	104755348	104755816	8.79319e-30	downstream	KIF26A	NM_015656	0	0
787	chr14	104790495	104790936	1.19217e-19	downstream	KIF26A	NM_015656	0	0
788	chr14	107157033	107157310	7.38936e-17	downstream	NCRNA00221	NR_027457	0	0
789	chr15	23203624	23203875	4.62137e-17	intron	WHAMML1	NR_003521	252	0
790	chr15	26210386	26210720	1.78658e-15	distal upstream	ATP10A	NM_024490	0	0
791	chr15	27700408	27700859	6.91623e-25	intron	GABRG3	NM_033223	452	0
792	chr15	27917708	27917965	4.96667e-16	downstream	OCA2	NM_000275	0	0
793	chr15	28344943	28345194	4.33309e-16	promoter	OCA2	NM_000275	0	0
794	chr15	28962627	28962878	1.90291e-23	distal upstream	WHAMML2	NR_026589	0	0
795	chr15	30464973	30465573	5.69199e-136	distal upstream	DKFZP434L187	NR_026771	0	0
796	chr15	42672727	42673024	9.23015e-17	intron	CAPN3	NM_024344	298	0
797	chr15	57612268	57612682	5.65574e-16	downstream	LOC283663	NR_024433	0	0
798	chr15	67224937	67225188	1.11923e-14	distal upstream	SMAD3	NM_005902	0	0
799	chr15	70571833	70572282	1.58144e-24	distal upstream	TLE3	NM_020908	0	0
800	chr15	70851129	70851568	1.02048e-35	downstream	UACA	NM_001008224	0	0
801	chr15	73645554	73645810	1.9739e-15	intron	HCN4	NM_005477	257	0
802	chr15	77991832	77992308	4.8783e-53	distal upstream	LINGO1	NM_032808	0	0
803	chr15	88831517	88831785	1.9861e-17	distal upstream	NTRK3	NM_002530	0	0
804	chr15	91806460	91806791	8.94828e-17	intron	SV2B	NM_014848	332	0
805	chr15	94786265	94786969	2.97178e-174	distal upstream	MCTP2	NM_018349	0	0
806	chr15	98026523	98027076	3.73994e-47	downstream	LOC91948	NR_024173	0	0
807	chr15	100395957	100396272	4.75989e-20	distal upstream	C15orf51	NR_003260	0	0
808	chr15	102491360	102491621	2.15737e-31	distal upstream	FAM138E	NR_026819	0	0
809	chr16	317420	317874	5.98996e-24	downstream	RGS11	NM_003834	0	0
810	chr16	976107	976428	2.54861e-21	intron	LMF1	NM_022773	322	0
811	chr16	1004866	1005505	2.257e-29	intron	LMF1	NM_022773	640	0
812	chr16	1288187	1288505	4.70343e-16	promoter	TPSAB1	NM_003294	0	0
813	chr16	1298069	1298321	1.06293e-14	downstream	TPSAB1	NM_003294	0	0
814	chr16	1314794	1315380	2.38158e-46	downstream	TPSD1	NM_012217	0	0
815	chr16	1389761	1390452	6.5388e-50	intron	BAIAP3	NM_003933	692	0
816	chr16	1578135	1578585	1.47185e-18	intron	TMEM204	NM_024600	451	0
817	chr16	4475644	4475954	1.17694e-17	promoter	DNAJA3	NM_001135110	98	98
818	chr16	5690489	5690800	3.81078e-19	distal upstream	RBFOX1	NM_018723	0	0
819	chr16	11415570	11415927	1.50371e-26	distal upstream	C16orf75	NM_152308	0	0
820	chr16	13162959	13163390	7.09964e-18	intron	SHISA9	NM_001145204	432	0
821	chr16	18334476	18334849	1.31939e-14	downstream	MIR3180-2	NR_036142	0	0
822	chr16	18612779	18613030	2.10092e-14	downstream	ABCC6P1	NR_003569	0	0
823	chr16	18619339	18619612	7.642e-16	downstream	ABCC6P1	NR_003569	0	0
824	chr16	18801404	18801826	1.78553e-32	promoter	RPS15A	NM_001030009	253	92
825	chr16	21903163	21903444	4.23122e-15	distal upstream	UQCRC2	NM_003366	0	0
826	chr16	21946588	21946872	2.05916e-20	distal upstream	UQCRC2	NM_003366	0	0
827	chr16	22435026	22435508	1.29723e-23	intron	LOC641298	NR_027154	483	0
828	chr16	25925257	25925707	7.60936e-18	intron	HS3ST4	NM_006040	451	0
829	chr16	31704998	31705500	3.25122e-32	distal upstream	KIAA0664L3	NR_024034	0	0
830	chr16	32838739	32839046	1.93481e-16	downstream	SLC6A10P	NR_003083	0	0
831	chr16	33238082	33238333	1.0656e-14	distal upstream	TP53TG3B	NM_001099687	0	0
832	chr16	33477199	33477453	2.16985e-50	distal upstream	LOC390705	NR_033866	0	0
833	chr16	33871536	33872091	1.84097e-293	distal upstream	MIR1826	NR_031727	0	0
834	chr16	33873714	33874425	9.66508e-247	distal upstream	MIR1826	NR_031727	0	0
835	chr16	33881166	33881680	2.81205e-65	distal upstream	MIR1826	NR_031727	0	0
836	chr16	33894177	33894428	2.49222e-14	distal upstream	MIR1826	NR_031727	0	0
837	chr16	33963658	33964187	1.78649e-29	promoter	MIR1826	NR_031727	0	0
838	chr16	34022371	34022927	1.92346e-68	downstream	MIR1826	NR_031727	0	0
839	chr16	34185565	34185931	7.57475e-20	downstream	UBE2MP1	NR_002837	0	0
840	chr16	34191253	34191702	2.98775e-22	downstream	UBE2MP1	NR_002837	0	0
841	chr16	35215806	35216345	0	downstream	FLJ26245	NR_033985	0	0
842	chr16	46386456	46387011	2.86348e-43	downstream	ANKRD26P1	NR_026556	0	0
843	chr16	46388999	46389265	1.21143e-17	downstream	ANKRD26P1	NR_026556	0	0
844	chr16	46389785	46390168	2.38875e-31	downstream	ANKRD26P1	NR_026556	0	0
845	chr16	46390906	46391500	3.50478e-82	downstream	ANKRD26P1	NR_026556	0	0
846	chr16	46391714	46392407	1.38017e-66	downstream	ANKRD26P1	NR_026556	0	0
847	chr16	46392995	46393469	3.11751e-39	downstream	ANKRD26P1	NR_026556	0	0
848	chr16	46394107	46394653	3.24871e-47	downstream	ANKRD26P1	NR_026556	0	0
849	chr16	46395226	46395753	1.31955e-209	downstream	ANKRD26P1	NR_026556	0	0
850	chr16	46401578	46402037	3.49211e-33	downstream	ANKRD26P1	NR_026556	0	0
851	chr16	46403173	46404034	1.42245e-216	downstream	ANKRD26P1	NR_026556	0	0
852	chr16	46404738	46405359	1.65943e-283	downstream	ANKRD26P1	NR_026556	0	0
853	chr16	46406375	46407128	1.73776e-40	downstream	ANKRD26P1	NR_026556	0	0
854	chr16	46407518	46407915	2.22858e-144	downstream	ANKRD26P1	NR_026556	0	0
855	chr16	46413142	46413395	6.13005e-15	downstream	ANKRD26P1	NR_026556	0	0
856	chr16	46416689	46417484	2.61326e-134	downstream	ANKRD26P1	NR_026556	0	0
857	chr16	46427199	46428414	9.33247e-279	downstream	ANKRD26P1	NR_026556	0	0
858	chr16	46439001	46439482	4.19684e-26	downstream	ANKRD26P1	NR_026556	0	0
859	chr16	47059469	47059993	2.2262e-27	distal upstream	DNAJA2	NM_005880	0	0
860	chr16	57422829	57423287	9.4447e-20	distal upstream	CCL17	NM_002987	0	0
861	chr16	60440090	60440694	2.70314e-85	distal upstream	LOC644649	NR_028471	0	0
862	chr16	73282300	73282555	5.27253e-15	downstream	HTA	NR_027756	0	0
863	chr16	75786052	75786304	2.63412e-17	downstream	TERF2IP	NM_018975	0	0
864	chr16	82254062	82254313	1.57716e-14	distal upstream	MPHOSPH6	NM_005792	0	0
865	chr16	83984110	83984361	8.99905e-15	promoter	OSGIN1	NM_013370	252	0
866	chr16	84445885	84446193	2.07693e-18	intron	ATP2C2	NM_014861	309	0
867	chr16	87536185	87536561	2.56136e-27	distal upstream	ZCCHC14	NM_015144	0	0
868	chr16	88170521	88170960	3.08032e-25	downstream	BANP	NM_001173543	0	0
869	chr16	88960693	88960944	4.85602e-15	intron	PABPN1L	NM_001080487	252	0
870	chr16	89224102	89224482	1.49008e-26	promoter	C16orf81	NR_024347	0	0
871	chr16	89299789	89300052	2.98166e-15	downstream	ZNF778	NM_182531	0	0
872	chr17	259831	260123	7.82677e-17	promoter	C17orf97	NM_001013672	7	7
873	chr17	967901	968278	4.97566e-21	intron	MIR3183	NR_036148	378	0
874	chr17	1185330	1185803	1.12849e-47	intron	TUSC5	NM_172367	474	0
875	chr17	2907536	2907815	2.64048e-17	intron	OR1D5	NM_014566	280	0
876	chr17	6136694	6136999	1.27921e-15	downstream	WSCD1	NM_015253	0	0
877	chr17	6229824	6230366	5.38347e-40	downstream	AIPL1	NM_001033055	0	0
878	chr17	9618869	9619121	1.23475e-14	intron	USP43	NM_153210	253	0
879	chr17	9908258	9908647	2.14747e-25	intron	GAS7	NM_001130831	390	0
880	chr17	12928362	12928753	1.01656e-17	distal upstream	ELAC2	NM_018127	0	0
881	chr17	17109750	17110011	1.07394e-14	promoter	PLD6	NM_178836	0	0
882	chr17	21904265	21904968	8.79659e-84	promoter	FLJ36000	NR_027084	704	0
883	chr17	21906481	21906891	1.49037e-26	intron	FLJ36000	NR_027084	411	0
884	chr17	22020472	22020797	2.53639e-21	promoter	MTRNR2L1	NM_001190452	0	0
885	chr17	22253033	22253397	5.1808e-15	downstream	MTRNR2L1	NM_001190452	0	0
886	chr17	22258178	22258559	2.80447e-24	downstream	MTRNR2L1	NM_001190452	0	0
887	chr17	22259893	22260419	1.67621e-115	downstream	MTRNR2L1	NM_001190452	0	0
888	chr17	25263683	25263937	3.50045e-15	distal upstream	WSB1	NM_134265	0	0
889	chr17	25264836	25265345	8.21045e-24	distal upstream	WSB1	NM_134265	0	0
890	chr17	25266684	25266935	3.70104e-15	distal upstream	WSB1	NM_134265	0	0
891	chr17	28876938	28877322	1.67139e-18	distal upstream	TBC1D29	NM_015594	0	0
892	chr17	34758013	34758264	2.61314e-16	promoter	TBC1D3H	NM_001123392	252	0
893	chr17	36193781	36194172	2.02437e-20	downstream	LOC284100	NR_024178	0	0
894	chr17	36349633	36350046	6.41989e-25	promoter	TBC1D3	NM_001123391	0	0
895	chr17	36350234	36350677	5.38871e-43	promoter	TBC1D3	NM_001123391	0	0
896	chr17	38243288	38243568	1.4003e-15	intron	NR1D1	NM_021724	281	0
897	chr17	41399812	41400264	1.40495e-21	downstream	TMEM106A	NM_145041	0	0
898	chr17	41400407	41401110	1.16069e-165	downstream	TMEM106A	NM_145041	0	0
899	chr17	41465905	41466566	2.45731e-105	promoter	LOC100130581	NR_027412	362	362
900	chr17	41990152	41990403	1.98669e-14	distal upstream	C17orf88	NR_026770	0	0
901	chr17	45213787	45214144	8.23502e-18	intron	CDC27	NM_001114091	358	0
902	chr17	45214358	45214892	1.78628e-26	exon	CDC27	NM_001114091	535	210
903	chr17	51430983	51431252	3.11177e-15	distal upstream	KIF2B	NM_032559	0	0
904	chr17	58237643	58237920	5.7899e-17	downstream	CA4	NM_000717	0	0
905	chr17	63170405	63170776	7.62821e-17	intron	RGS9	NM_001165933	372	0
906	chr17	63171128	63171383	1.24178e-16	intron	RGS9	NM_001165933	256	0
907	chr17	72182506	72182954	3.00297e-18	distal upstream	RPL38	NM_001035258	0	0
908	chr17	75241628	75242596	6.78914e-46	distal upstream	2013-09-09	NM_001113491	0	0
909	chr17	76811957	76812226	2.52582e-16	intron	USP36	NM_025090	270	0
910	chr17	77170515	77170871	1.34643e-21	intron	ENGASE	NM_001042573	357	0
911	chr17	77383992	77384263	2.83393e-15	intron	RBFOX3	NM_001082575	272	0
912	chr17	77408527	77408992	7.85632e-28	intron	RBFOX3	NM_001082575	466	0
913	chr17	77664908	77665403	4.16543e-27	distal upstream	ENPP7	NM_178543	0	0
914	chr17	79776882	79777373	2.56521e-40	downstream	FAM195B	NM_001093767	0	0
915	chr17	80239326	80239921	5.70014e-42	distal upstream	CSNK1D	NM_139062	0	0
916	chr17	80618012	80618263	2.48716e-14	intron	WDR45L	NM_019613	252	0
917	chr17	80618289	80618657	5.99035e-22	intron	WDR45L	NM_019613	369	0
918	chr18	107187	107821	4.57556e-33	promoter	ROCK1P1	NR_033770	0	0
919	chr18	107830	109769	0	promoter	ROCK1P1	NR_033770	706	390
920	chr18	111078	111661	6.45693e-26	promoter	ROCK1P1	NR_033770	584	0
921	chr18	13445357	13445897	2.84195e-21	intron	C18orf1	NM_001003675	541	0
922	chr18	14264002	14264290	9.47636e-17	distal upstream	LOC284233	NR_026756	0	0
923	chr18	14292907	14293158	3.47704e-20	distal upstream	LOC284233	NR_026756	0	0
924	chr18	18511414	18511946	6.95258e-26	downstream	ROCK1	NM_005406	0	0
925	chr18	18513442	18514420	5.21911e-99	downstream	ROCK1	NM_005406	0	0
926	chr18	18515788	18516371	5.62166e-64	downstream	ROCK1	NM_005406	0	0
927	chr18	18516647	18516961	4.29218e-37	downstream	ROCK1	NM_005406	0	0
928	chr18	18516987	18518087	1.63747e-212	downstream	ROCK1	NM_005406	0	0
929	chr18	18518655	18519636	5.53731e-138	downstream	ROCK1	NM_005406	0	0
930	chr18	18519669	18520503	0	downstream	ROCK1	NM_005406	0	0
931	chr18	22420638	22420959	1.78306e-17	downstream	HRH4	NM_001143828	0	0
932	chr18	25401074	25401440	3.55693e-20	downstream	CDH2	NM_001792	0	0
933	chr18	28565798	28566232	2.35651e-15	downstream	DSC3	NM_001941	0	0
934	chr18	30285983	30286263	4.14314e-17	intron	KLHL14	NM_020805	281	0
935	chr18	32621336	32621597	7.87712e-15	promoter	MAPRE2	NM_014268	262	262
936	chr18	34688975	34689227	1.11247e-15	intron	C18orf10	NM_015476	253	0
937	chr18	37380976	37381745	2.60298e-25	distal upstream	LOC647946	NR_024391	0	0
938	chr18	44126204	44126579	1.16509e-23	intron	LOXHD1	NM_001145472	376	0
939	chr18	48495816	48496084	2.48626e-17	promoter	ELAC1	NM_018696	269	0
940	chr18	48656938	48657324	9.11699e-25	downstream	MEX3C	NM_016626	0	0
941	chr18	50318955	50319411	0	intron	DCC	NM_005215	457	0
942	chr18	56087008	56087365	1.38789e-21	distal upstream	MIR122	NR_029667	0	0
943	chr18	58172327	58172578	8.51702e-15	distal upstream	MC4R	NM_005912	0	0
944	chr18	60302700	60302989	1.48373e-17	distal upstream	PHLPP1	NM_194449	0	0
945	chr18	65657471	65657909	2.73046e-17	distal upstream	DSEL	NM_032160	0	0
946	chr18	69170711	69170962	7.36068e-15	downstream	CBLN2	NM_182511	0	0
947	chr18	74323430	74323987	6.70107e-31	downstream	LOC284276	NR_015417	0	0
948	chr18	75111865	75112422	1.49438e-29	downstream	GALR1	NM_001480	0	0
949	chr18	76396142	76396418	1.45204e-19	distal upstream	SALL3	NM_171999	0	0
950	chr18	76722561	76722964	8.90238e-16	distal upstream	SALL3	NM_171999	0	0
951	chr18	77342617	77343238	4.52847e-36	distal upstream	CTDP1	NM_048368	0	0
952	chr18	77379669	77380181	3.19104e-105	distal upstream	CTDP1	NM_048368	0	0
953	chr18	77943395	77943855	6.93974e-34	intron	LOC100130522	NR_028340	461	0
954	chr19	403397	403655	3.38253e-15	downstream	C2CD4C	NM_001136263	0	0
955	chr19	1383266	1383712	2.19638e-17	promoter	NDUFS7	NM_024407	0	0
956	chr19	1777184	1777605	7.60228e-24	downstream	ONECUT3	NM_001080488	0	0
957	chr19	2491488	2491805	3.03296e-15	downstream	GADD45B	NM_015675	0	0
958	chr19	2524597	2524983	9.91082e-21	intron	GADD45B	NM_015675	387	0
959	chr19	3149137	3149388	1.91485e-15	intron	GNA15	NM_002068	252	0
960	chr19	3244293	3244622	7.63727e-22	intron	CELF5	NR_033342	330	0
961	chr19	3807457	3808050	9.1318e-41	intron	MATK	NM_002378	594	0
962	chr19	4053417	4053785	2.59516e-25	intron	ZBTB7A	NM_015898	369	0
963	chr19	5372073	5372389	1.14248e-18	distal upstream	PTPRS	NM_130853	0	0
964	chr19	5742238	5742489	2.50454e-14	intron	TMEM146	NM_152784	252	0
965	chr19	6592786	6593037	2.88862e-17	promoter	CD70	NM_001252	0	0
966	chr19	8193510	8193912	1.04897e-17	exon	FBN3	NM_032447	403	2
967	chr19	9710358	9710735	3.55844e-18	distal upstream	ZNF121	NM_001008727	0	0
968	chr19	12950044	12950481	1.93404e-19	promoter	MAST1	NM_014975	438	0
969	chr19	13295695	13296107	2.25814e-19	downstream	IER2	NM_004907	0	0
970	chr19	13351137	13351667	7.01859e-37	intron	IER2	NM_004907	531	0
971	chr19	14045453	14045718	2.53599e-15	intron	PODNL1	NM_024825	266	0
972	chr19	17058470	17058828	1.32685e-21	intron	F2RL3	NM_003950	359	0
973	chr19	19185256	19185794	5.17611e-30	intron	SLC25A42	NM_178526	539	0
974	chr19	23954900	23955151	2.2394e-15	intron	RPSAP58	NR_003662	252	0
975	chr19	27731639	27733769	0	downstream	LOC148189	NR_027301	0	0
976	chr19	27734170	27734643	1.62804e-36	downstream	LOC148189	NR_027301	0	0
977	chr19	27734842	27735432	7.22763e-117	downstream	LOC148189	NR_027301	0	0
978	chr19	27738101	27738859	0	downstream	LOC148189	NR_027301	0	0
979	chr19	27966956	27967328	1.81926e-41	downstream	LOC148189	NR_027301	0	0
980	chr19	30607179	30607430	4.20403e-15	downstream	C19orf2	NM_003796	0	0
981	chr19	32389353	32389604	1.5313e-15	distal upstream	ZNF507	NM_014910	0	0
982	chr19	33741056	33741384	8.91101e-25	distal upstream	SLC7A10	NM_019849	0	0
983	chr19	33934788	33935067	5.30568e-17	intron	CEBPG	NM_001806	280	0
984	chr19	34045312	34045647	4.52775e-17	distal upstream	PEPD	NM_001166057	0	0
985	chr19	36066339	36066787	3.67768e-30	distal upstream	ATP4A	NM_000704	0	0
986	chr19	44686388	44686645	1.91352e-14	downstream	ZNF226	NM_001032372	0	0
987	chr19	44917294	44917563	4.03188e-16	distal upstream	ZNF285	NM_152354	0	0
988	chr19	46787924	46788404	4.78975e-23	distal upstream	HIF3A	NM_152795	0	0
989	chr19	46802140	46802623	1.07836e-53	promoter	HIF3A	NM_022462	484	0
990	chr19	47040287	47040566	1.13846e-16	distal upstream	PNMAL2	NM_020709	0	0
991	chr19	49015887	49016303	2.50545e-25	promoter	LMTK3	NM_001080434	417	0
992	chr19	50639128	50639421	2.3911e-15	promoter	SNAR-B1	NR_024231	0	0
993	chr19	50974787	50975291	1.83812e-38	intron	C19orf63	NM_206538	505	0
994	chr19	52131780	52132316	3.6053e-36	promoter	SIGLEC5	NM_003830	537	27
995	chr20	11349506	11349848	1.12393e-15	distal upstream	BTBD3	NM_181443	0	0
996	chr20	12839844	12840291	4.37488e-20	distal upstream	SPTLC3	NM_018327	0	0
997	chr20	16169294	16169694	1.40913e-17	downstream	KIF16B	NM_024704	0	0
998	chr20	23342343	23342766	4.06969e-30	promoter	GZF1	NM_022482	0	0
999	chr20	24298069	24298351	7.79687e-15	distal upstream	TMEM90B	NM_024893	0	0
1000	chr20	24469824	24470075	9.79795e-15	intron	TMEM90B	NM_024893	252	0
1001	chr20	24793817	24794068	1.84937e-15	distal upstream	CST7	NM_003650	0	0
1002	chr20	25099034	25099469	1.74212e-16	downstream	LOC284798	NR_027093	0	0
1003	chr20	25737720	25738108	3.84496e-28	downstream	FAM182B	NR_027061	0	0
1004	chr20	26189707	26190306	2.87321e-101	promoter	MIR663	NR_030386	0	0
1005	chr20	26265494	26265917	9.06528e-28	distal upstream	MIR663	NR_030386	0	0
1006	chr20	29815386	29815994	2.59144e-49	distal upstream	DEFB115	NM_001037730	0	0
1007	chr20	29829183	29829591	2.26709e-53	distal upstream	DEFB115	NM_001037730	0	0
1008	chr20	29829636	29830255	1.77815e-46	distal upstream	DEFB115	NM_001037730	0	0
1009	chr20	36001485	36001847	8.00626e-17	intron	SRC	NM_198291	363	0
1010	chr20	37218664	37219026	2.82039e-20	downstream	ADIG	NM_001018082	0	0
1011	chr20	55424062	55424490	2.64552e-19	downstream	TFAP2C	NM_003222	0	0
1012	chr20	57035518	57035769	5.27007e-17	exon	APCDD1L	NM_153360	252	252
1013	chr20	57067776	57068209	7.97522e-19	intron	APCDD1L	NM_153360	434	0
1014	chr20	60129755	60130279	3.80959e-24	intron	CDH4	NM_001794	525	0
1015	chr20	60261326	60261957	1.13687e-52	intron	MIR1257	NR_031658	632	0
1016	chr20	60352783	60353098	6.22398e-16	intron	MIR1257	NR_031658	316	0
1017	chr20	60996518	60996769	7.05808e-15	intron	C20orf151	NM_080833	252	0
1018	chr20	61967858	61968161	3.88688e-15	downstream	CHRNA4	NM_000744	0	0
1019	chr20	62018767	62019274	1.36435e-32	distal upstream	CHRNA4	NM_000744	0	0
1020	chr20	62354499	62354750	2.02332e-14	intron	LIME1	NM_017806	252	0
1021	chr20	62364117	62364453	1.05366e-19	intron	LIME1	NM_017806	337	0
1022	chr20	62478321	62478653	2.99914e-21	distal upstream	C20orf135	NM_080622	0	0
1023	chr20	62775467	62775902	8.87633e-21	distal upstream	MYT1	NM_004535	0	0
1024	chr20	62811209	62811460	6.9024e-16	intron	MYT1	NM_004535	252	0
1025	chr20	62845447	62845889	7.60366e-25	intron	PCMTD2	NM_001104925	443	0
1026	chr21	9699542	9699793	2.88086e-17	downstream	LOC100132288	NM_001033515	0	0
1027	chr21	9826802	9827754	4.36737e-80	downstream	LOC100132288	NM_001033515	0	0
1028	chr21	10084755	10085255	3.28633e-58	distal upstream	LOC100132288	NM_001033515	0	0
1029	chr21	10085458	10086233	4.24739e-32	distal upstream	LOC100132288	NM_001033515	0	0
1030	chr21	10806842	10807554	0	downstream	TPTE	NM_199261	0	0
1031	chr21	10843130	10843731	1.83841e-35	downstream	TPTE	NM_199261	0	0
1032	chr21	14358955	14359442	1.1029e-128	distal upstream	ANKRD30BP2	NR_026916	0	0
1033	chr21	27227946	27228198	1.59363e-14	distal upstream	ATP5J	NM_001003697	0	0
1034	chr21	27228227	27228478	4.14249e-23	distal upstream	ATP5J	NM_001003697	0	0
1035	chr21	27683792	27684142	2.53007e-17	distal upstream	APP	NM_001136130	0	0
1036	chr21	35267541	35268086	1.76602e-45	downstream	ATP5O	NM_001697	0	0
1037	chr21	38986698	38987162	3.40348e-47	downstream	DYRK1A	NM_001396	0	0
1038	chr21	40523320	40523593	2.14391e-15	downstream	PSMG1	NM_203433	0	0
1039	chr21	44057379	44057644	2.18142e-14	distal upstream	PDE9A	NM_001001577	0	0
1040	chr21	44260836	44261348	9.98292e-34	downstream	WDR4	NM_033661	0	0
1041	chr21	44299453	44300025	2.77026e-48	promoter	WDR4	NM_033661	226	163
1042	chr21	44788568	44788981	4.67959e-19	downstream	SIK1	NM_173354	0	0
1043	chr21	45823312	45823801	6.24661e-31	intron	TRPM2	NM_003307	490	0
1044	chr21	45931108	45931479	3.97276e-17	intron	C21orf90	NR_026547	372	0
1045	chr21	46324399	46324852	2.5884e-30	intron	ITGB2	NM_000211	454	0
1046	chr21	46461971	46462485	1.72147e-30	downstream	C21orf122	NR_027292	0	0
1047	chr21	46628385	46628856	2.41614e-28	intron	POFUT2	NM_015227	472	0
1048	chr21	46752275	46752791	2.07227e-28	downstream	LOC642852	NR_026943	0	0
1049	chr21	46770100	46770752	2.29084e-53	distal upstream	COL18A1	NM_130445	0	0
1050	chr21	46872041	46872488	1.10097e-24	intron	COL18A1	NM_130444	448	0
1051	chr21	47218188	47218504	4.5854e-17	distal upstream	PCBP3	NM_001130141	0	0
1052	chr22	16350081	16350332	3.08906e-15	distal upstream	POTEH	NM_001136213	0	0
1053	chr22	16400900	16401151	1.90254e-14	downstream	OR11H1	NM_001005239	0	0
1054	chr22	16858895	16859337	6.01127e-20	downstream	CCT8L2	NM_014406	0	0
1055	chr22	17047888	17048211	3.9315e-16	downstream	CCT8L2	NM_014406	0	0
1056	chr22	18878399	18878737	1.3753e-19	distal upstream	DGCR6	NM_005675	0	0
1057	chr22	19740607	19740889	1.86587e-20	distal upstream	TBX1	NM_005992	0	0
1058	chr22	20212594	20213154	1.40517e-55	downstream	LOC150197	NR_026919	0	0
1059	chr22	20652519	20652770	6.64333e-24	distal upstream	ZNF74	NM_003426	0	0
1060	chr22	20716030	20716576	2.34646e-21	distal upstream	ZNF74	NM_003426	0	0
1061	chr22	21587618	21587950	1.26013e-17	distal upstream	POM121L8P	NR_024583	0	0
1062	chr22	21825229	21825480	6.18146e-23	downstream	PI4KAP2	NR_003700	0	0
1063	chr22	21828798	21829237	6.21294e-61	exon	PI4KAP2	NR_003700	440	85
1064	chr22	23024818	23025120	3.09199e-20	downstream	GGTLC2	NM_199127	0	0
1065	chr22	23433297	23433763	4.65156e-35	intron	GNAZ	NM_002073	467	0
1066	chr22	26529899	26530201	1.08828e-14	distal upstream	SEZ6L	NM_001184773	0	0
1067	chr22	37704402	37704938	3.1925e-29	intron	CYTH4	NM_013385	537	0
1068	chr22	39333628	39333879	2.17811e-14	distal upstream	APOBEC3A	NM_145699	0	0
1069	chr22	43974679	43975143	1.34738e-34	intron	MPPED1	NM_001044370	465	0
1070	chr22	44133482	44133787	1.20056e-21	intron	EFCAB6	NM_198856	306	0
1071	chr22	45687200	45687451	1.16384e-15	intron	UPK3A	NM_001167574	252	0
1072	chr22	46621430	46621950	2.73845e-39	intron	C22orf40	NM_207327	521	0
1073	chr22	47555143	47555496	1.24081e-24	intron	TBC1D22A	NM_014346	354	0
1074	chr22	47592430	47592685	1.07369e-14	downstream	TBC1D22A	NM_014346	0	0
1075	chr22	47616536	47616853	4.66929e-16	downstream	FLJ46257	NR_033377	0	0
1076	chr22	47632419	47632670	1.74191e-14	downstream	FLJ46257	NR_033377	0	0
1077	chr22	47654683	47655186	1.11948e-29	downstream	FLJ46257	NR_033377	0	0
1078	chr22	48043145	48043528	2.06362e-21	distal upstream	FLJ46257	NR_033377	0	0
1079	chr22	48205623	48206031	3.99324e-24	distal upstream	FLJ46257	NR_033377	0	0
1080	chr22	48210198	48210565	2.45466e-20	distal upstream	FLJ46257	NR_033377	0	0
1081	chr22	48930987	48931464	4.8437e-30	intron	FAM19A5	NM_015381	478	0
1082	chr22	49189748	49190208	6.30291e-20	downstream	FAM19A5	NM_015381	0	0
1083	chr22	49491812	49492063	1.63629e-16	downstream	FAM19A5	NM_015381	0	0
1084	chr22	49921275	49921706	5.11789e-29	downstream	C22orf34	NR_026997	0	0
1085	chr22	50436879	50437569	1.09925e-53	intron	IL17REL	NM_001001694	691	0
1086	chr22	50778497	50778826	6.51166e-24	distal upstream	PPP6R2	NM_014678	0	0
1087	chr22	51149393	51149652	1.82189e-17	intron	ACR	NM_001097	260	0
1088	chrX	3295576	3295972	1.02257e-17	distal upstream	MXRA5	NM_015419	0	0
1089	chrX	5564220	5564480	4.3167e-15	downstream	NLGN4X	NM_020742	0	0
1090	chrX	9378945	9379320	6.92798e-24	distal upstream	TBL1X	NM_001139467	0	0
1091	chrX	17788370	17788700	5.96017e-17	downstream	SCML1	NM_001037535	0	0
1092	chrX	30813393	30813755	4.78576e-27	downstream	TAB3	NM_152787	0	0
1093	chrX	30814721	30814972	6.8437e-17	downstream	TAB3	NM_152787	0	0
1094	chrX	35693520	35693876	6.82173e-15	distal upstream	MAGEB16	NM_001099921	0	0
1095	chrX	39261110	39261676	1.08049e-28	downstream	MID1IP1	NM_021242	0	0
1096	chrX	44736000	44736424	5.64326e-16	intron	KDM6A	NM_021140	425	0
1097	chrX	51361793	51362044	1.18572e-16	downstream	CENPVL1	NR_033772	0	0
1098	chrX	52008992	52009243	8.91034e-15	distal upstream	SNORA11E	NR_003712	0	0
1099	chrX	58432486	58432767	1.53882e-14	distal upstream	ZXDA	NM_007156	0	0
1100	chrX	61694527	61694985	0	downstream	SPIN4	NM_001012968	0	0
1101	chrX	61717607	61718042	2.49687e-36	downstream	SPIN4	NM_001012968	0	0
1102	chrX	61829207	61829582	3.66647e-32	downstream	SPIN4	NM_001012968	0	0
1103	chrX	61841757	61842339	4.22657e-147	downstream	SPIN4	NM_001012968	0	0
1104	chrX	61849311	61849721	1.98305e-94	downstream	SPIN4	NM_001012968	0	0
1105	chrX	61871456	61871954	1.07378e-60	downstream	SPIN4	NM_001012968	0	0
1106	chrX	71023818	71024172	1.53719e-15	downstream	CXorf49	NM_001145140	0	0
1107	chrX	81488089	81488340	1.67774e-14	distal upstream	HMGN5	NM_030763	0	0
1108	chrX	88205917	88206211	9.89692e-16	downstream	CPXCR1	NM_001184771	0	0
1109	chrX	93927978	93928229	2.00877e-15	downstream	FAM133A	NM_173698	0	0
1110	chrX	100841901	100842257	5.6181e-15	downstream	ARMCX6	NM_001009584	0	0
1111	chrX	101597515	101597766	1.28268e-25	downstream	NXF2	NM_022053	0	0
1112	chrX	101602250	101602628	1.83041e-22	downstream	NXF2	NM_022053	0	0
1113	chrX	101771950	101772216	2.07339e-14	promoter	TMSB15A	NM_021992	0	0
1114	chrX	108297223	108297616	6.89713e-32	distal upstream	IRS4	NM_003604	0	0
1115	chrX	113220277	113220528	5.48489e-16	distal upstream	HTR2C	NM_000868	0	0
1116	chrX	116312019	116312270	5.61437e-15	distal upstream	CXorf61	NM_001017978	0	0
1117	chrX	117352079	117352418	1.41917e-16	distal upstream	KLHL13	NM_001168301	0	0
1118	chrX	121512552	121512915	8.47372e-21	distal upstream	GRIA3	NM_007325	0	0
1119	chrX	122914342	122914597	3.15595e-15	distal upstream	THOC2	NM_001081550	0	0
1120	chrX	136520235	136520679	6.15494e-50	distal upstream	ZIC3	NM_003413	0	0
1121	chrX	139494428	139494679	1.18767e-14	downstream	SOX3	NM_005634	0	0
1122	chrX	139806726	139806977	1.08899e-18	downstream	RP1-177G6.2	NR_028344	0	0
1123	chrX	139807060	139807311	7.80074e-17	downstream	RP1-177G6.2	NR_028344	0	0
1124	chrX	140845651	140846105	1.6242e-25	distal upstream	SPANXE	NM_145665	0	0
1125	chrX	140846308	140846781	4.67689e-39	distal upstream	SPANXE	NM_145665	0	0
1126	chrX	141931711	141932565	3.05939e-119	distal upstream	SPANXN4	NM_001009613	0	0
1127	chrX	143749919	143750390	1.73096e-26	distal upstream	SPANXN1	NM_001009614	0	0
1128	chrX	144380648	144381095	1.18946e-16	downstream	SPANXN1	NM_001009614	0	0
1129	chrX	145558857	145559216	1.32568e-15	distal upstream	CXorf51	NM_001144064	0	0
1130	chrX	147662467	147662965	2.41298e-74	intron	AFF2	NM_001169123	499	0
1131	chrX	152766146	152766611	7.50799e-32	intron	BGN	NM_001711	466	0
1132	chrX	153578934	153579337	6.53842e-16	exon	FLNA	NM_001110556	404	62
1133	chrX	154762043	154762416	1.96522e-20	intron	H2AFB1	NM_001017990	374	0
1134	chrY	10020402	10020996	4.64452e-33	downstream	TTTY23	NR_001540	0	0
1135	chrY	10031494	10032163	1.08137e-62	downstream	TTTY23	NR_001540	0	0
1136	chrY	13137503	13138218	0	downstream	GYG2P1	NR_033667	0	0
1137	chrY	13141511	13142063	1.93298e-29	downstream	GYG2P1	NR_033667	0	0
1138	chrY	13194653	13195369	0	downstream	GYG2P1	NR_033667	0	0
1139	chrY	13458116	13458826	0	downstream	GYG2P1	NR_033667	0	0
1140	chrY	13460684	13461454	2.14322e-246	downstream	GYG2P1	NR_033667	0	0
1141	chrY	13467126	13468843	7.14818e-183	downstream	GYG2P1	NR_033667	0	0
1142	chrY	13481221	13481897	5.64287e-86	downstream	GYG2P1	NR_033667	0	0
1143	chrY	13485168	13486090	1.12064e-239	downstream	GYG2P1	NR_033667	0	0
1144	chrY	13650351	13651088	1.02929e-77	downstream	GYG2P1	NR_033667	0	0
1145	chrY	13660746	13661193	5.949e-20	downstream	GYG2P1	NR_033667	0	0
1146	chrY	13677421	13677863	5.80889e-21	downstream	GYG2P1	NR_033667	0	0
1147	chrY	13680713	13681239	1.07811e-46	downstream	GYG2P1	NR_033667	0	0
1148	chrY	13704154	13704531	1.52564e-147	downstream	GYG2P1	NR_033667	0	0
1149	chrY	13805947	13806381	7.28132e-39	downstream	GYG2P1	NR_033667	0	0
1150	chrY	13809926	13810345	3.54004e-39	downstream	GYG2P1	NR_033667	0	0
1151	chrY	13813167	13813750	2.9103e-71	downstream	GYG2P1	NR_033667	0	0
1152	chrY	13862935	13863386	1.14668e-49	downstream	GYG2P1	NR_033667	0	0
1153	chrY	13869228	13870012	1.6664e-88	downstream	GYG2P1	NR_033667	0	0
1154	chrY	28784207	28784747	1.5175e-21	downstream	TTTY3	NR_001524	0	0
1155	chrY	28785689	28786249	2.1199e-46	downstream	TTTY3	NR_001524	0	0
1156	chrY	28786563	28786830	2.32952e-19	downstream	TTTY3	NR_001524	0	0
1157	chrY	28815275	28815526	5.83267e-27	downstream	TTTY3	NR_001524	0	0
1158	chrY	58972191	58972798	8.11434e-61	distal upstream	SPRY3	NM_005840	0	0
1159	chrY	58985375	58985839	1.89197e-25	distal upstream	SPRY3	NM_005840	0	0
1160	chrY	58986156	58986695	3.47914e-16	distal upstream	SPRY3	NM_005840	0	0
1161	chrY	58993952	58994220	3.94705e-16	distal upstream	SPRY3	NM_005840	0	0

## Sheet: HeLa_DHS
ID	chr	start	end	pvalue	category	geneSymbol	geneID	ovlp/gene (bp)	ovlp/exon (bp)
1	chr1	566514	567214	0	promoter	MIR1977	NR_031741	0	0
2	chr1	569547	570258	0	distal upstream	MIR1977	NR_031741	0	0
3	chr1	713762	714388	2.16505e-36	promoter	LOC100288069	NR_033908	307	307
4	chr1	885553	885840	1.41706e-23	intron	NOC2L	NM_015658	288	0
5	chr1	1014846	1015286	5.56556e-23	downstream	C1orf159	NM_017891	0	0
6	chr1	1158191	1158718	1.40475e-36	exon	TNFRSF4	NM_003327	528	96
7	chr1	1243442	1243767	1.19767e-22	promoter	ACAP3	NM_030649	0	0
8	chr1	1406897	1407332	6.87472e-23	promoter	ATAD3B	NM_031921	170	170
9	chr1	1550720	1551133	7.66334e-24	promoter	MIB2	NM_080875	340	220
10	chr1	1590418	1590865	1.07307e-45	intron	MMP23A	NR_002946	448	0
11	chr1	1655572	1656178	2.48573e-42	promoter	CDK11A	NM_024011	220	96
12	chr1	1690131	1690762	3.25782e-56	intron	SLC35E2	NM_182838	632	0
13	chr1	1829582	1829882	5.74488e-22	distal upstream	GNB1	NM_002074	0	0
14	chr1	1850839	1851275	2.98788e-32	promoter	TMEM52	NM_178545	0	0
15	chr1	1902460	1902781	3.26717e-22	intron	KIAA1751	NM_001080484	322	0
16	chr1	2053176	2053596	1.5452e-21	intron	PRKCZ	NM_001033582	421	0
17	chr1	2064494	2064989	3.72924e-34	intron	PRKCZ	NM_001033582	496	0
18	chr1	2584250	2584715	1.5167e-26	distal upstream	MMEL1	NM_033467	0	0
19	chr1	2584958	2585977	6.61597e-47	distal upstream	MMEL1	NM_033467	0	0
20	chr1	2586187	2586628	5.32892e-28	distal upstream	MMEL1	NM_033467	0	0
21	chr1	2587474	2587905	1.6054e-22	distal upstream	MMEL1	NM_033467	0	0
22	chr1	2629017	2629471	1.5193e-37	distal upstream	MMEL1	NM_033467	0	0
23	chr1	3459637	3459947	2.63247e-28	intron	MIR551A	NR_030277	311	0
24	chr1	3773640	3774261	8.80035e-56	promoter	DFFB	NM_004402	576	576
25	chr1	3817048	3817299	2.80254e-21	promoter	LOC100133612	NR_024455	252	148
26	chr1	4362922	4363427	1.22554e-54	distal upstream	LOC284661	NR_027088	0	0
27	chr1	5731554	5731991	6.76056e-31	downstream	NPHP4	NM_015102	0	0
28	chr1	5732191	5732809	9.49331e-49	downstream	NPHP4	NM_015102	0	0
29	chr1	6052344	6052900	7.79164e-36	promoter	NPHP4	NM_015102	188	188
30	chr1	6253429	6253802	7.13879e-51	intron	RPL22	NM_000983	374	0
31	chr1	6844980	6845554	2.97741e-86	promoter	CAMTA1	NM_001195563	172	172
32	chr1	7022795	7023359	4.33697e-43	intron	CAMTA1	NM_001195563	565	0
33	chr1	7461836	7462373	1.01619e-51	intron	VAMP3	NM_004781	538	0
34	chr1	7529709	7530001	2.37897e-24	intron	VAMP3	NM_004781	293	0
35	chr1	7609466	7609727	1.15352e-21	intron	VAMP3	NM_004781	262	0
36	chr1	8013974	8014478	1.54965e-37	distal upstream	PARK7	NM_001123377	0	0
37	chr1	8021408	8022063	1.899e-46	promoter	PARK7	NM_001123377	351	141
38	chr1	8257982	8258443	4.71983e-25	distal upstream	SLC45A1	NM_001080397	0	0
39	chr1	8272020	8272394	6.06113e-30	distal upstream	SLC45A1	NM_001080397	0	0
40	chr1	8585771	8586293	2.82867e-33	intron	RERE	NM_001042682	523	0
41	chr1	8612871	8613302	2.17667e-20	intron	RERE	NM_001042682	432	0
42	chr1	8938664	8939146	2.62408e-25	promoter	ENO1	NM_001428	117	117
43	chr1	9170842	9171099	9.68183e-22	intron	GPR157	NM_024980	258	0
44	chr1	9488694	9489388	5.345e-56	distal upstream	SLC25A33	NM_032315	0	0
45	chr1	9885407	9885908	7.88188e-29	promoter	CLSTN1	NM_001009566	0	0
46	chr1	9970560	9970861	9.8475e-27	promoter	CTNNBIP1	NM_020248	0	0
47	chr1	10092725	10093292	1.33385e-26	promoter	UBE4B	NM_001105562	253	253
48	chr1	10270184	10270772	4.97267e-35	promoter	KIF1B	NM_183416	10	10
49	chr1	10271288	10271671	5.73631e-24	promoter	KIF1B	NM_183416	384	0
50	chr1	10458555	10459298	4.58931e-30	promoter	PGD	NM_002631	215	99
51	chr1	10490340	10490784	1.62296e-21	promoter	APITD1	NR_036462	445	286
52	chr1	10532389	10532837	8.97971e-27	promoter	DFFA	NM_213566	225	225
53	chr1	11322497	11323046	4.85299e-55	promoter	MTOR	NM_004958	112	108
54	chr1	11865693	11866418	5.92661e-69	promoter	MTHFR	NM_005957	681	418
55	chr1	11968397	11968719	2.31231e-22	downstream	KIAA2013	NM_138346	0	0
56	chr1	11968730	11969005	1.83982e-24	downstream	KIAA2013	NM_138346	0	0
57	chr1	12039890	12040602	7.91958e-43	promoter	MFN2	NM_001127660	366	305
58	chr1	12079128	12079680	9.39944e-41	promoter	MIIP	NM_021933	170	99
59	chr1	12538159	12538749	2.75573e-38	intron	SNORA59A	NR_003025	591	0
60	chr1	12609533	12610266	6.23007e-52	downstream	SNORA59A	NR_003025	0	0
61	chr1	13179049	13179323	1.71668e-21	downstream	LOC440563	NM_001136561	0	0
62	chr1	14843848	14844189	6.06735e-27	distal upstream	KAZ	NM_201628	0	0
63	chr1	15682839	15683099	2.99677e-21	intron	EFHD2	NM_024329	261	0
64	chr1	15850935	15851564	4.76926e-45	promoter	CASP9	NM_001229	0	0
65	chr1	15852727	15853553	2.78549e-97	promoter	DNAJC16	NM_015291	203	103
66	chr1	15929990	15930521	1.42835e-36	distal upstream	DDI2	NM_032341	0	0
67	chr1	15943609	15944180	2.59975e-58	promoter	DDI2	NM_032341	229	229
68	chr1	16123003	16123576	1.24215e-42	downstream	UQCRHL	NM_001089591	0	0
69	chr1	16126686	16127189	6.38086e-30	downstream	UQCRHL	NM_001089591	0	0
70	chr1	16162251	16162721	2.04644e-27	exon	SPEN	NM_015001	471	471
71	chr1	16276139	16276487	3.00116e-20	intron	ZBTB17	NM_003443	349	0
72	chr1	16678722	16679170	3.25003e-26	promoter	FBXO42	NM_018994	227	200
73	chr1	16840343	16841148	7.37339e-77	distal upstream	CROCCP3	NR_023386	0	0
74	chr1	16939117	16939413	1.19144e-22	promoter	NBPF1	NM_017940	297	0
75	chr1	16939656	16940572	1.97746e-95	promoter	NBPF1	NM_017940	327	151
76	chr1	17053615	17054369	5.17215e-96	distal upstream	ESPNP	NR_026567	0	0
77	chr1	17222500	17223122	2.58123e-85	distal upstream	CROCC	NM_014675	0	0
78	chr1	17231035	17232277	1.08803e-206	distal upstream	CROCC	NM_014675	0	0
79	chr1	17559641	17560644	5.21636e-50	intron	PADI3	NM_016233	1004	0
80	chr1	19267635	19268254	8.83751e-40	intron	IFFO2	NM_001136265	620	0
81	chr1	19536564	19537318	3.64635e-69	promoter	UBR4	NM_020765	183	181
82	chr1	19578096	19578387	4.21119e-20	promoter	MRTO4	NM_016183	292	262
83	chr1	19923092	19923598	5.22255e-36	promoter	C1orf151	NM_001032363	129	129
84	chr1	20940222	20940636	6.68858e-23	exon	PINK1	NM_032409	415	59
85	chr1	21023263	21023797	6.57983e-27	intron	KIF17	NM_001122819	535	0
86	chr1	21059678	21060005	3.0179e-24	promoter	SH2D5	NM_001103161	0	0
87	chr1	21112682	21113655	1.07416e-44	promoter	HP1BP3	NM_016287	500	41
88	chr1	21348760	21349293	8.62783e-38	intron	EIF4G3	NM_003760	534	0
89	chr1	21503254	21503577	2.08949e-20	promoter	EIF4G3	NM_003760	87	87
90	chr1	21588229	21588833	1.98453e-28	intron	ECE1	NM_001113347	605	0
91	chr1	21651058	21651557	1.76319e-28	intron	ECE1	NM_001113348	500	0
92	chr1	21664641	21664903	2.733e-21	intron	ECE1	NM_001113348	263	0
93	chr1	21965420	21965702	3.00923e-23	intron	RAP1GAP	NM_001145658	283	0
94	chr1	22091256	22091894	5.06062e-51	intron	USP48	NM_001032730	639	0
95	chr1	22109459	22110265	1.69869e-31	promoter	USP48	NM_001032730	230	230
96	chr1	22236307	22236666	5.21897e-25	intron	HSPG2	NM_005529	360	0
97	chr1	23345540	23346164	1.41283e-30	promoter	KDM1A	NM_015013	225	225
98	chr1	23523381	23523892	6.40702e-27	promoter	HTR1D	NM_000864	0	0
99	chr1	23670977	23671228	2.48624e-21	promoter	HNRNPR	NM_001102397	0	0
100	chr1	23693942	23694204	1.57905e-25	promoter	ZNF436	NM_030634	263	0
101	chr1	23694510	23695215	4.9525e-64	promoter	ZNF436	NM_030634	706	370
102	chr1	23730129	23730716	3.43298e-47	intron	TCEA3	NM_003196	588	0
103	chr1	23854742	23855274	2.16227e-23	intron	E2F2	NM_004091	533	0
104	chr1	23882529	23882948	3.94319e-23	downstream	ID3	NM_002167	0	0
105	chr1	24306565	24307228	4.50014e-114	promoter	SRSF10	NM_001191007	389	274
106	chr1	24329922	24330284	5.27681e-24	distal upstream	SRSF10	NM_001191007	0	0
107	chr1	24345103	24345620	6.76221e-44	distal upstream	SRSF10	NM_001191007	0	0
108	chr1	24739982	24740465	4.31816e-31	promoter	NIPAL3	NM_020448	0	0
109	chr1	24969064	24969892	2.21762e-100	promoter	SRRM1	NM_005839	300	246
110	chr1	25071491	25072005	2.03433e-23	promoter	CLIC4	NM_013943	247	247
111	chr1	25566055	25566639	9.85151e-41	distal upstream	SYF2	NM_015484	0	0
112	chr1	25573758	25574567	2.89159e-67	promoter	C1orf63	NM_020317	228	187
113	chr1	25664496	25665287	3.06654e-70	promoter	TMEM50A	NM_014313	478	138
114	chr1	25756983	25757303	9.11719e-23	promoter	TMEM57	NM_018202	0	0
115	chr1	26185446	26185951	1.9669e-42	promoter	C1orf135	NM_024037	403	79
116	chr1	26324462	26324949	8.35581e-29	promoter	PAFAH2	NM_000437	187	134
117	chr1	26560167	26560804	1.93647e-24	promoter	CCDC21	NM_022778	113	110
118	chr1	26560813	26561113	3.60728e-22	promoter	CCDC21	NM_022778	301	0
119	chr1	26758447	26759091	1.51205e-38	promoter	DHDDS	NM_024887	291	67
120	chr1	26947042	26947389	7.65256e-22	downstream	MIR1976	NR_031740	0	0
121	chr1	27175641	27176000	3.12302e-25	intron	SFN	NM_006142	360	0
122	chr1	27191606	27191988	5.21518e-23	promoter	SFN	NM_006142	0	0
123	chr1	27560856	27561305	3.78693e-33	promoter	WDTC1	NM_015023	300	300
124	chr1	27648594	27648994	1.29534e-26	promoter	TMEM222	NM_032125	360	248
125	chr1	27816691	27816951	1.18231e-20	promoter	WASF2	NM_006990	0	0
126	chr1	27866949	27867328	5.97171e-26	intron	WASF2	NM_006990	380	0
127	chr1	27869021	27869345	8.04774e-24	intron	WASF2	NM_006990	325	0
128	chr1	27869344	27869661	7.17684e-22	intron	WASF2	NM_006990	318	0
129	chr1	27883945	27884278	2.24608e-23	intron	AHDC1	NM_001029882	334	0
130	chr1	28051998	28052576	3.72189e-32	promoter	FAM76A	NM_152660	88	88
131	chr1	28099362	28099968	9.57471e-49	promoter	STX12	NM_177424	276	244
132	chr1	28414778	28415540	1.02713e-73	promoter	EYA3	NM_001990	354	98
133	chr1	28562381	28562913	2.48323e-38	promoter	ATPIF1	NM_016311	304	215
134	chr1	28655304	28655740	4.17572e-24	promoter	MED18	NM_001127350	229	180
135	chr1	28832219	28832759	6.62521e-31	promoter	SNHG3	NR_002909	306	172
136	chr1	28969588	28969959	3.57469e-26	promoter	TAF12	NM_001135218	17	17
137	chr1	29508318	29508823	2.03634e-38	promoter	SRSF4	NM_005626	320	320
138	chr1	31190882	31191260	7.64234e-27	promoter	LOC100129196	NR_034182	379	0
139	chr1	31191561	31191933	1.72448e-24	promoter	LOC100129196	NR_034182	373	353
140	chr1	31296910	31297457	1.485e-41	distal upstream	LAPTM5	NM_006762	0	0
141	chr1	31538340	31538941	2.26151e-29	promoter	PUM1	NM_001020658	225	103
142	chr1	31643586	31644076	1.19703e-29	downstream	NKAIN1	NM_024522	0	0
143	chr1	31769635	31770046	4.4469e-25	promoter	ZCCHC17	NM_016505	216	92
144	chr1	31904579	31905068	3.20321e-51	intron	SERINC2	NM_178865	490	0
145	chr1	31955938	31956503	1.36579e-22	distal upstream	LOC149086	NR_034112	0	0
146	chr1	32110036	32110871	9.91505e-77	promoter	PEF1	NR_033688	803	581
147	chr1	32404055	32404408	6.69664e-28	promoter	PTP4A2	NM_080391	0	0
148	chr1	32478908	32479625	9.62936e-91	promoter	KHDRBS1	NM_006559	136	136
149	chr1	32538422	32538780	5.47495e-32	promoter	TMEM39B	NM_018056	279	151
150	chr1	32859638	32860362	1.22605e-40	promoter	BSDC1	NM_001143888	425	121
151	chr1	33116430	33117030	4.23065e-40	promoter	RBBP4	NM_005610	283	249
152	chr1	33169131	33169748	4.56501e-36	promoter	SYNC	NM_030786	0	0
153	chr1	33225556	33226185	1.70563e-48	intron	KIAA1522	NM_020888	630	0
154	chr1	33226896	33227353	9.45756e-32	intron	KIAA1522	NM_020888	458	0
155	chr1	33502235	33502827	3.79763e-125	promoter	AK2	NM_013411	258	157
156	chr1	33564990	33565401	4.64523e-23	intron	ADC	NM_052998	412	0
157	chr1	34432312	34432640	3.32217e-24	intron	HMGB4	NR_033264	329	0
158	chr1	35497070	35497764	1.49151e-77	promoter	ZMYM6	NM_007167	500	155
159	chr1	35658515	35659090	4.65115e-52	promoter	SFPQ	NM_005066	229	229
160	chr1	35733906	35734349	2.49866e-31	promoter	ZMYM4	NM_005095	0	0
161	chr1	36023183	36023437	1.86683e-21	promoter	NCDN	NM_014284	46	46
162	chr1	36235318	36235833	4.24116e-40	promoter	CLSPN	NM_022111	234	105
163	chr1	36614695	36615290	3.77958e-38	promoter	TRAPPC3	NM_014408	373	131
164	chr1	36689473	36690335	5.37891e-88	promoter	THRAP3	NM_005119	320	91
165	chr1	36852021	36852700	5.50648e-57	promoter	STK40	NM_032017	0	0
166	chr1	37079174	37079430	1.9166e-20	distal upstream	CSF3R	NM_000760	0	0
167	chr1	37920683	37920981	1.01381e-20	distal upstream	ZC3H12A	NM_025079	0	0
168	chr1	37980430	37980885	4.11109e-25	promoter	MEAF6	NM_022756	0	0
169	chr1	38061133	38061815	1.50252e-68	promoter	GNL2	NM_013285	454	228
170	chr1	38155916	38156575	2.8977e-71	promoter	C1orf109	NM_017850	277	188
171	chr1	38157994	38158435	1.36172e-35	promoter	CDCA8	NM_018101	278	182
172	chr1	38455468	38456065	2.31323e-42	promoter	SF3A3	NM_006802	294	221
173	chr1	38461495	38462079	4.99632e-50	distal upstream	SF3A3	NM_006802	0	0
174	chr1	38478081	38478354	2.44437e-22	promoter	UTP11L	NM_016037	0	0
175	chr1	39338944	39339393	7.688e-36	promoter	MYCBP	NM_012333	107	89
176	chr1	39657837	39658253	8.01325e-24	intron	MACF1	NM_012090	417	0
177	chr1	40505399	40506319	9.35718e-33	promoter	CAP1	NM_001105530	66	66
178	chr1	40626664	40627256	2.68278e-36	promoter	RLF	NM_012421	217	217
179	chr1	40723506	40723757	4.52295e-21	promoter	ZMPSTE24	NM_005857	26	26
180	chr1	40915608	40916038	1.09388e-25	promoter	ZNF643	NM_023070	0	0
181	chr1	40997042	40997399	3.44604e-20	promoter	ZNF684	NM_152373	168	168
182	chr1	40997579	40997830	3.34334e-20	promoter	ZNF684	NM_152373	252	0
183	chr1	41331795	41332401	2.38042e-51	distal upstream	CITED4	NM_133467	0	0
184	chr1	41898364	41898899	3.07387e-40	downstream	EDN2	NM_001956	0	0
185	chr1	41967110	41967532	1.97929e-28	distal upstream	EDN2	NM_001956	0	0
186	chr1	42921917	42922180	1.00531e-21	promoter	ZMYND12	NM_001146192	31	31
187	chr1	42928553	42929110	1.7641e-35	downstream	PPCS	NM_001077447	0	0
188	chr1	43123921	43124359	1.87612e-24	promoter	PPIH	NM_006347	313	137
189	chr1	43147702	43148176	6.67403e-31	promoter	YBX1	NM_004559	112	112
190	chr1	43232582	43233064	1.00063e-27	promoter	LEPRE1	NM_022356	324	321
191	chr1	43401949	43402931	4.30699e-33	intron	FLJ32224	NR_033967	983	0
192	chr1	43402941	43403227	5.63628e-20	intron	FLJ32224	NR_033967	287	0
193	chr1	43428982	43429454	2.69855e-26	intron	SLC2A1	NM_006516	473	0
194	chr1	43672768	43673055	4.75073e-22	intron	EBNA1BP2	NM_001159936	288	0
195	chr1	44115380	44116074	2.27088e-66	promoter	KDM4A	NM_014663	279	128
196	chr1	44172869	44173230	1.32174e-20	promoter	LOC100132774	NR_033827	158	158
197	chr1	44300492	44301320	2.4781e-26	intron	ARTN	NM_057091	829	0
198	chr1	44440280	44440864	8.74724e-37	promoter	ATP6V0B	NM_004047	264	179
199	chr1	44790007	44790380	3.46335e-35	intron	ERI3	NM_024066	374	0
200	chr1	45139802	45140476	2.04421e-61	promoter	TMEM53	NM_024587	382	182
201	chr1	45265390	45265736	1.58801e-25	promoter	PLK3	NM_004073	0	0
202	chr1	45272775	45273713	1.17826e-57	promoter	TCTEX1D4	NM_001013632	183	183
203	chr1	45285199	45286012	1.04003e-39	exon	BTBD19	NM_001136537	498	498
204	chr1	45452097	45452552	2.29314e-27	promoter	EIF2B3	NM_020365	265	198
205	chr1	45956709	45957265	1.04076e-44	promoter	TESK2	NM_007170	132	132
206	chr1	45965593	45966163	1.23482e-50	promoter	MMACHC	NM_015506	468	390
207	chr1	45987410	45987858	4.16774e-22	promoter	PRDX1	NM_181696	200	200
208	chr1	46152207	46153235	2.50365e-33	promoter	GPBP1L1	NM_021639	96	96
209	chr1	46153617	46153924	1.09914e-22	promoter	TMEM69	NM_016486	79	79
210	chr1	46216174	46216656	1.7246e-31	promoter	IPP	NM_001145349	312	218
211	chr1	46598222	46599115	2.89878e-90	promoter	PIK3R3	NM_001114172	487	413
212	chr1	46769191	46769445	1.39228e-20	promoter	UQCRH	NM_006004	67	67
213	chr1	46806436	46806701	7.81674e-20	promoter	NSUN4	NM_199044	266	156
214	chr1	47069841	47070163	3.92417e-22	promoter	MKNK1	NM_001135553	126	111
215	chr1	47779696	47779979	4.10493e-28	promoter	STIL	NM_003035	124	113
216	chr1	48223934	48224735	3.09046e-84	downstream	LOC388630	NM_001194986	0	0
217	chr1	48224952	48225516	5.13184e-32	downstream	LOC388630	NM_001194986	0	0
218	chr1	48399767	48400319	6.41341e-33	intron	LOC388630	NM_001194986	553	0
219	chr1	51425683	51426188	7.07729e-35	promoter	FAF1	NM_007051	254	254
220	chr1	52344280	52344797	2.16639e-69	promoter	NRD1	NM_001101662	330	330
221	chr1	52520953	52521361	1.36609e-26	promoter	TXNDC12	NM_015913	95	95
222	chr1	52831625	52832339	1.55774e-72	promoter	CC2D1B	NM_032449	253	138
223	chr1	52869668	52870704	2.98797e-32	promoter	PRPF38A	NM_032864	963	561
224	chr1	53040271	53040522	6.20286e-21	distal upstream	ZCCHC11	NM_015269	0	0
225	chr1	53163705	53163967	5.23053e-24	promoter	C1orf163	NM_023077	263	76
226	chr1	53308568	53308930	1.38582e-21	promoter	ZYG11A	NM_001004339	363	78
227	chr1	53685820	53686422	4.15576e-41	promoter	C1orf123	NM_017887	470	134
228	chr1	54303889	54304434	4.30503e-33	promoter	TMEM48	NM_001168551	337	337
229	chr1	54411097	54411404	6.4289e-22	promoter	HSPB11	NM_016126	192	62
230	chr1	54411616	54412155	9.68199e-32	promoter	LRRC42	NM_052940	120	120
231	chr1	54518733	54519301	6.22205e-33	promoter	TMEM59	NM_004872	408	408
232	chr1	54738573	54739350	7.78071e-52	intron	MRPL37	NM_016491	778	0
233	chr1	54739353	54739712	3.24364e-25	intron	MRPL37	NM_016491	360	0
234	chr1	54752806	54753351	1.10138e-43	intron	MRPL37	NM_016491	546	0
235	chr1	55181329	55181635	7.53966e-26	promoter	TTC4	NM_004623	142	142
236	chr1	55229934	55230551	3.83201e-38	promoter	PARS2	NM_152268	293	94
237	chr1	55504940	55505212	6.10891e-21	promoter	PCSK9	NM_174936	65	65
238	chr1	55894746	55895365	4.31665e-88	distal upstream	USP24	NM_015306	0	0
239	chr1	56184479	56185111	1.38022e-35	distal upstream	USP24	NM_015306	0	0
240	chr1	56247753	56248128	3.03518e-26	distal upstream	USP24	NM_015306	0	0
241	chr1	57153934	57154572	4.40036e-55	intron	PRKAA2	NM_006252	639	0
242	chr1	59050090	59050533	1.16216e-24	distal upstream	TACSTD2	NM_002353	0	0
243	chr1	59249569	59250205	4.65199e-42	promoter	JUN	NM_002228	217	217
244	chr1	59398452	59398857	8.44651e-28	downstream	LOC100131060	NR_034015	0	0
245	chr1	59680397	59680769	4.12661e-30	distal upstream	LOC729467	NR_027120	0	0
246	chr1	61542602	61542954	5.76094e-20	promoter	NFIA	NM_001145511	10	10
247	chr1	61543622	61543951	4.17715e-22	promoter	NFIA	NM_001145511	330	0
248	chr1	61605005	61605448	3.02659e-29	intron	NFIA	NM_005595	444	0
249	chr1	61783881	61784523	1.36376e-28	intron	NFIA	NM_005595	643	0
250	chr1	61918618	61919143	2.28046e-28	intron	TM2D1	NM_032027	526	0
251	chr1	61946841	61947288	5.48262e-23	downstream	TM2D1	NM_032027	0	0
252	chr1	61952169	61952764	2.54712e-30	downstream	TM2D1	NM_032027	0	0
253	chr1	62190726	62191181	9.27127e-28	promoter	TM2D1	NM_032027	370	370
254	chr1	62208571	62209013	1.69271e-22	promoter	INADL	NM_176877	443	0
255	chr1	62353216	62353471	1.57786e-20	intron	INADL	NM_176877	256	0
256	chr1	62901790	62902862	5.31813e-150	promoter	USP1	NM_003368	889	741
257	chr1	63249303	63249911	1.68321e-36	promoter	ATG4C	NM_178221	110	110
258	chr1	63727283	63727814	1.34565e-37	distal upstream	FOXD3	NM_012183	0	0
259	chr1	63832919	63833974	2.18504e-77	promoter	ALG6	NM_013339	715	99
260	chr1	63989119	63989372	4.65895e-22	promoter	EFCAB7	NM_032437	254	187
261	chr1	64505010	64505678	1.48104e-70	intron	UBE2U	NM_152489	669	0
262	chr1	64808956	64809231	6.59748e-23	distal upstream	CACHD1	NM_020925	0	0
263	chr1	64971824	64972271	3.72098e-40	intron	CACHD1	NM_020925	448	0
264	chr1	65935388	65935867	1.88747e-24	intron	LEPROT	NM_017526	480	0
265	chr1	65992808	65993164	1.26403e-22	intron	LEPROT	NM_017526	357	0
266	chr1	66635023	66635274	1.22055e-20	intron	PDE4B	NM_001037339	252	0
267	chr1	66648321	66648852	2.09963e-38	intron	PDE4B	NM_001037339	532	0
268	chr1	66727972	66728417	8.17861e-29	intron	PDE4B	NM_001037339	446	0
269	chr1	66736923	66737371	2.79076e-24	intron	PDE4B	NM_001037339	449	0
270	chr1	67029947	67030255	4.45549e-27	intron	SGIP1	NM_032291	309	0
271	chr1	67390325	67391610	1.5664e-100	promoter	MIER1	NM_001077702	1280	429
272	chr1	67446638	67446953	4.53353e-26	intron	MIER1	NM_001077704	316	0
273	chr1	67895938	67896973	4.54817e-76	promoter	SERBP1	NM_001018067	186	186
274	chr1	68150561	68151120	6.18365e-39	promoter	GADD45A	NM_001924	239	239
275	chr1	68215186	68216063	1.3525e-42	intron	GADD45A	NM_001924	878	0
276	chr1	68444736	68445231	6.04098e-28	downstream	DIRAS3	NM_004675	0	0
277	chr1	68453173	68453424	7.84004e-21	downstream	DIRAS3	NM_004675	0	0
278	chr1	68962627	68963016	1.45622e-27	promoter	DEPDC1	NM_017779	173	166
279	chr1	70670949	70671423	4.07222e-34	promoter	LRRC40	NM_017768	473	350
280	chr1	70819972	70820554	1.15169e-39	promoter	ANKRD13C	NM_030816	509	509
281	chr1	70876454	70877234	1.71657e-85	promoter	CTH	NM_001902	335	335
282	chr1	72696519	72696936	1.82713e-24	intron	NEGR1	NM_173808	418	0
283	chr1	72750444	72750866	1.17779e-27	promoter	NEGR1	NM_173808	0	0
284	chr1	74663536	74664262	3.04477e-73	promoter	FPGT	NM_003838	674	313
285	chr1	75198661	75199156	2.33847e-34	promoter	TYW3	NR_027962	496	496
286	chr1	75968530	75969044	9.94033e-36	intron	SLC44A5	NM_001130058	515	0
287	chr1	76251534	76252153	6.06372e-37	promoter	RABGGTB	NM_004582	269	75
288	chr1	77684846	77685097	2.16072e-21	promoter	PIGK	NM_005482	252	104
289	chr1	78148214	78148795	3.94941e-40	promoter	ZZZ3	NM_015534	130	75
290	chr1	78149285	78149610	1.00808e-22	promoter	ZZZ3	NM_015534	0	0
291	chr1	78444553	78445341	1.29225e-87	promoter	FUBP1	NM_003902	225	210
292	chr1	79788891	79789418	2.30807e-30	distal upstream	ELTD1	NM_022159	0	0
293	chr1	79857396	79857857	5.83501e-25	distal upstream	ELTD1	NM_022159	0	0
294	chr1	81624386	81624768	2.00292e-28	distal upstream	LPHN2	NM_012302	0	0
295	chr1	84543217	84543475	2.12333e-27	promoter	PRKACB	NM_002731	0	0
296	chr1	84971928	84972467	3.03716e-36	promoter	GNG5	NM_005274	540	319
297	chr1	85527636	85527887	7.38717e-21	promoter	WDR63	NM_145172	0	0
298	chr1	85665987	85666266	1.60615e-21	promoter	SYDE2	NM_032184	280	280
299	chr1	85742004	85742818	3.3665e-44	promoter	BCL10	NM_003921	584	584
300	chr1	85763476	85764073	7.13993e-44	distal upstream	BCL10	NM_003921	0	0
301	chr1	85986906	85987704	3.45791e-49	intron	DDAH1	NM_012137	799	0
302	chr1	85992649	85993238	1.76243e-37	intron	DDAH1	NM_001134445	590	0
303	chr1	86046424	86046757	1.83677e-23	promoter	CYR61	NM_001554	315	288
304	chr1	86072805	86073167	3.87048e-20	downstream	CYR61	NM_001554	0	0
305	chr1	86861582	86861909	4.79494e-25	promoter	ODF2L	NM_001184766	328	195
306	chr1	87379641	87380243	7.14296e-39	promoter	2013-09-15	NM_004261	467	398
307	chr1	88364001	88364447	5.21638e-36	downstream	LMO4	NM_006769	0	0
308	chr1	89149542	89150176	8.32875e-47	promoter	PKN2	NM_006256	256	256
309	chr1	89357028	89357551	1.61968e-47	promoter	GTF2B	NM_001514	274	137
310	chr1	89458313	89458961	4.67776e-103	promoter	CCBL2	NM_001008661	331	331
311	chr1	91852616	91853340	0	intron	HFM1	NM_001017975	725	0
312	chr1	91966191	91967089	8.54319e-81	promoter	CDC7	NM_001134420	687	300
313	chr1	92202482	92202927	2.22105e-34	intron	HSP90B3P	NR_003130	446	0
314	chr1	92215453	92215704	4.13341e-20	intron	HSP90B3P	NR_003130	252	0
315	chr1	93250441	93251311	1.73566e-41	intron	EVI5	NM_005665	871	0
316	chr1	93297340	93297962	2.00248e-137	promoter	RPL5	NM_000969	370	82
317	chr1	93544519	93544952	8.60607e-25	promoter	MTF2	NM_001164392	162	162
318	chr1	93645319	93646082	7.13402e-30	promoter	CCDC18	NM_206886	764	473
319	chr1	93811057	93811563	2.69821e-30	promoter	LOC100131564	NR_034089	399	176
320	chr1	94245072	94245787	3.03162e-54	distal upstream	MIR760	NR_030621	0	0
321	chr1	94312791	94313235	2.06323e-22	promoter	MIR760	NR_030621	0	0
322	chr1	94533679	94534133	1.35698e-28	intron	ABCA4	NM_000350	455	0
323	chr1	94534769	94535332	1.16877e-28	intron	ABCA4	NM_000350	564	0
324	chr1	94883368	94883818	8.90044e-28	promoter	ABCD3	NM_001122674	0	0
325	chr1	95538144	95538783	3.05469e-57	promoter	ALG14	NM_144988	364	190
326	chr1	96828302	96828571	1.27348e-23	distal upstream	PTBP2	NM_021190	0	0
327	chr1	96881548	96882161	2.69183e-53	distal upstream	PTBP2	NM_021190	0	0
328	chr1	97559723	97559975	2.12098e-21	intron	PTBP2	NM_021190	253	0
329	chr1	98789502	98789753	5.34052e-21	distal upstream	MIR137	NR_029679	0	0
330	chr1	100128172	100128467	1.00303e-25	intron	PALMD	NM_017734	296	0
331	chr1	101361203	101361647	6.00134e-29	promoter	SLC30A7	NM_001144884	17	17
332	chr1	101490855	101491768	1.54987e-36	promoter	DPH5	NM_001077394	508	302
333	chr1	103719961	103720334	2.46664e-30	distal upstream	COL11A1	NM_001190709	0	0
334	chr1	104068455	104068762	2.92502e-21	promoter	RNPC3	NM_017619	186	186
335	chr1	107242867	107243315	2.32119e-23	distal upstream	PRMT6	NM_018137	0	0
336	chr1	108456659	108457338	1.13548e-58	intron	VAV3	NM_006113	680	0
337	chr1	108479151	108479800	2.21884e-58	intron	VAV3	NM_006113	650	0
338	chr1	108741768	108742383	2.5535e-51	promoter	SLC25A24	NM_013386	616	0
339	chr1	108742537	108742990	1.22164e-26	promoter	SLC25A24	NM_013386	438	398
340	chr1	108743096	108743359	3.23355e-20	promoter	SLC25A24	NM_013386	0	0
341	chr1	108743401	108743857	1.40757e-30	promoter	SLC25A24	NM_013386	0	0
342	chr1	108888395	108888646	9.77754e-21	distal upstream	NBPF4	NM_001143989	0	0
343	chr1	109235148	109235592	4.06031e-25	promoter	PRPF38B	NM_018061	445	342
344	chr1	109288917	109289532	2.52366e-29	promoter	STXBP3	NM_007269	249	125
345	chr1	109372969	109373556	2.1783e-43	exon	AKNAD1	NM_152763	588	93
346	chr1	109505838	109506094	8.01242e-22	promoter	CLCC1	NM_015127	257	113
347	chr1	109756711	109757160	2.06935e-21	promoter	SARS	NR_034072	450	40
348	chr1	109968886	109969334	1.49109e-24	promoter	PSMA5	NM_002790	152	115
349	chr1	110527051	110527626	5.98208e-38	promoter	AHCYL1	NM_006621	320	320
350	chr1	110881065	110882343	9.06462e-133	promoter	LOC440600	NR_036595	1129	576
351	chr1	110950048	110950672	2.51927e-41	promoter	HBXIP	NM_006402	499	340
352	chr1	112298033	112298377	4.70688e-23	promoter	DDX20	NM_007204	345	189
353	chr1	113498408	113498774	6.37626e-25	promoter	SLC16A1	NM_001166496	367	367
354	chr1	113615502	113615791	4.36939e-20	promoter	LRIG2	NM_014813	0	0
355	chr1	113616067	113616427	1.64588e-22	promoter	LRIG2	NM_014813	361	201
356	chr1	113932547	113933199	9.08339e-41	promoter	MAGI3	NM_152900	0	0
357	chr1	114354782	114355365	3.64665e-47	promoter	RSBN1	NM_018364	289	289
358	chr1	114447068	114448143	9.34811e-63	promoter	AP4B1	NM_006594	904	599
359	chr1	114471703	114472194	7.81094e-39	promoter	HIPK1	NM_198268	200	160
360	chr1	115124130	115124423	2.28036e-21	promoter	BCAS2	NM_005872	136	136
361	chr1	115300243	115300947	4.63446e-38	promoter	CSDE1	NM_001007553	429	127
362	chr1	115322901	115323563	1.00493e-64	promoter	SIKE1	NM_001102396	408	252
363	chr1	115711296	115711668	1.24266e-20	distal upstream	TSPAN2	NM_005725	0	0
364	chr1	115722292	115722731	8.11296e-21	distal upstream	TSPAN2	NM_005725	0	0
365	chr1	115843021	115843434	6.43738e-30	intron	NGF	NM_002506	414	0
366	chr1	116088465	116088983	2.19512e-48	distal upstream	VANGL1	NM_138959	0	0
367	chr1	117051428	117051732	7.3544e-22	downstream	CD58	NM_001779	0	0
368	chr1	117236509	117236906	1.25522e-20	downstream	MIR320B1	NR_031564	0	0
369	chr1	117362869	117363383	1.34719e-41	downstream	CD2	NM_001767	0	0
370	chr1	117368430	117368713	1.55288e-30	downstream	CD2	NM_001767	0	0
371	chr1	117368712	117369034	6.39939e-23	downstream	CD2	NM_001767	0	0
372	chr1	117602477	117603090	3.47991e-58	promoter	TTF2	NM_003594	143	64
373	chr1	117635782	117636097	2.14175e-21	promoter	MIR942	NR_030640	316	0
374	chr1	117637443	117638036	1.28174e-33	promoter	MIR942	NR_030640	594	60
375	chr1	117664503	117664754	5.30938e-21	promoter	TRIM45	NM_025188	0	0
376	chr1	118472163	118472598	9.86304e-27	promoter	WDR3	NM_006784	368	175
377	chr1	119682734	119683576	2.10782e-102	promoter	WARS2	NM_015836	562	119
378	chr1	119822004	119822598	1.0039e-35	distal upstream	HAO2	NM_016527	0	0
379	chr1	120601916	120602359	3.08129e-24	intron	NOTCH2	NM_024408	444	0
380	chr1	120838175	120838937	5.52715e-116	promoter	FAM72B	NM_001100910	0	0
381	chr1	121351746	121352514	0	downstream	EMBP1	NR_003955	0	0
382	chr1	121352888	121353340	5.15945e-30	downstream	EMBP1	NR_003955	0	0
383	chr1	121353969	121355147	0	downstream	EMBP1	NR_003955	0	0
384	chr1	121355495	121356297	0	downstream	EMBP1	NR_003955	0	0
385	chr1	121356718	121357320	2.92582e-40	downstream	EMBP1	NR_003955	0	0
386	chr1	121357641	121358380	0	downstream	EMBP1	NR_003955	0	0
387	chr1	121370126	121370501	9.57093e-22	downstream	EMBP1	NR_003955	0	0
388	chr1	121484215	121485603	0	downstream	EMBP1	NR_003955	0	0
389	chr1	142535269	142536805	3.35875e-71	distal upstream	LOC100130000	NR_033189	0	0
390	chr1	142537146	142539894	1.92443e-212	distal upstream	LOC100130000	NR_033189	0	0
391	chr1	142540016	142541044	9.08202e-46	distal upstream	LOC100130000	NR_033189	0	0
392	chr1	143278606	143279125	1.1074e-42	distal upstream	LOC100130000	NR_033189	0	0
393	chr1	143280218	143280592	7.98188e-45	distal upstream	LOC100130000	NR_033189	0	0
394	chr1	143283454	143283961	6.33366e-171	distal upstream	LOC100130000	NR_033189	0	0
395	chr1	143913184	143913722	8.80583e-73	promoter	FAM72D	NM_207418	0	0
396	chr1	144008009	144008532	4.74793e-28	intron	SRGAP2P2	NR_034178	524	0
397	chr1	144010775	144011298	3.33757e-40	intron	SRGAP2P2	NR_034178	524	0
398	chr1	144012036	144013265	4.67202e-77	intron	SRGAP2P2	NR_034178	1230	0
399	chr1	144016608	144016910	3.29757e-22	intron	SRGAP2P2	NR_034178	303	0
400	chr1	144533417	144534681	3.0463e-155	distal upstream	LOC728875	NR_024584	0	0
401	chr1	144931779	144932607	1.2297e-74	promoter	PDE4DIP	NM_001002811	829	254
402	chr1	144941244	144941605	1.24913e-26	intron	PDE4DIP	NM_001002811	362	0
403	chr1	145083820	145084399	4.01682e-46	distal upstream	PDE4DIP	NM_022359	0	0
404	chr1	145092440	145092888	2.17479e-26	distal upstream	SEC22B	NM_004892	0	0
405	chr1	145112382	145112662	1.32118e-20	exon	SEC22B	NM_004892	281	138
406	chr1	145243151	145243652	6.79176e-43	intron	NOTCH2NL	NM_203458	502	0
407	chr1	145290555	145290952	2.85041e-23	distal upstream	NBPF10	NM_001039703	0	0
408	chr1	145292187	145292710	7.06492e-27	promoter	NBPF10	NM_001039703	0	0
409	chr1	145293307	145293616	1.82155e-23	promoter	NBPF10	NM_001039703	247	211
410	chr1	145323468	145323876	1.3438e-21	exon	NBPF10	NM_001039703	409	53
411	chr1	145382342	145382740	3.62576e-22	distal upstream	HFE2	NM_213653	0	0
412	chr1	145399120	145399578	8.91553e-27	distal upstream	HFE2	NM_213653	0	0
413	chr1	145438132	145438428	7.71565e-21	promoter	TXNIP	NM_006472	0	0
414	chr1	145507289	145507843	7.85834e-48	promoter	RBM8A	NM_005105	207	97
415	chr1	145542696	145543004	4.12647e-24	exon	ANKRD35	NM_144698	309	309
416	chr1	146556104	146556441	1.58663e-23	distal upstream	LOC728989	NR_024442	0	0
417	chr1	146714515	146714766	1.90807e-21	promoter	CHD1L	NM_004284	252	0
418	chr1	146714840	146715091	1.95608e-21	promoter	CHD1L	NM_004284	252	0
419	chr1	147016909	147017250	4.61424e-20	intron	BCL9	NM_004326	342	0
420	chr1	147735410	147736259	1.2196e-60	distal upstream	NBPF11	NM_183372	0	0
421	chr1	147737260	147737553	1.78902e-22	distal upstream	NBPF11	NM_183372	0	0
422	chr1	147806521	147807384	2.47935e-65	downstream	FLJ39739	NR_027468	0	0
423	chr1	148000830	148001239	1.44938e-23	downstream	NBPF14	NM_015383	0	0
424	chr1	148241371	148242079	2.12943e-123	distal upstream	PPIAL4D	NM_001164261	0	0
425	chr1	148247912	148248366	2.0927e-41	distal upstream	PPIAL4D	NM_001164261	0	0
426	chr1	148556633	148557044	2.14811e-23	promoter	NBPF15	NM_001170755	0	0
427	chr1	148848108	148848359	1.68515e-29	downstream	PPIAL4F	NM_001164262	0	0
428	chr1	148849994	148850370	1.38926e-32	downstream	PPIAL4F	NM_001164262	0	0
429	chr1	149034488	149035922	0	downstream	LOC645166	NR_027354	0	0
430	chr1	149222847	149223115	8.6393e-22	distal upstream	LOC388692	NR_027002	0	0
431	chr1	149223285	149224252	1.41311e-84	distal upstream	LOC388692	NR_027002	0	0
432	chr1	149224415	149224988	1.83736e-34	distal upstream	LOC388692	NR_027002	0	0
433	chr1	149684182	149684446	3.67299e-21	distal upstream	FCGR1A	NM_000566	0	0
434	chr1	149856805	149857343	6.74209e-38	promoter	HIST2H2BE	NM_003528	539	539
435	chr1	149857889	149858760	2.00996e-44	promoter	HIST2H2BE	NM_003528	581	581
436	chr1	149859130	149860611	3.66767e-39	promoter	HIST2H2AB	NM_175065	337	337
437	chr1	149871047	149871307	9.07487e-23	promoter	BOLA1	NM_016074	154	72
438	chr1	149910898	149911542	4.11961e-79	promoter	MTMR11	NM_001145862	0	0
439	chr1	150039149	150039673	7.88607e-24	promoter	VPS45	NM_007259	333	333
440	chr1	150039676	150039953	5.56105e-20	promoter	VPS45	NM_007259	278	278
441	chr1	150206754	150207204	5.33283e-26	promoter	ANP32E	NM_001136479	451	101
442	chr1	150208180	150209156	2.04172e-69	promoter	ANP32E	NM_030920	325	325
443	chr1	150335920	150336980	1.45969e-116	promoter	RPRD2	NM_015203	0	0
444	chr1	150459519	150460106	5.70102e-45	promoter	TARS2	NM_025150	188	74
445	chr1	150487923	150488178	1.85689e-20	downstream	ECM1	NM_004425	0	0
446	chr1	150528125	150528376	7.61435e-20	intron	MIR4257	NR_036211	252	0
447	chr1	150533660	150534243	1.26339e-33	downstream	MIR4257	NR_036211	0	0
448	chr1	150601362	150602459	1.73485e-96	promoter	ENSA	NM_004436	737	284
449	chr1	150669566	150669835	2.44811e-21	promoter	GOLPH3L	NM_018178	107	107
450	chr1	150848984	150849594	1.53283e-51	promoter	ARNT	NM_178427	203	169
451	chr1	150898566	150899047	1.5506e-29	promoter	SETDB1	NM_001145415	234	180
452	chr1	150946243	150946513	2.09622e-20	promoter	LASS2	NM_181746	271	0
453	chr1	150980521	150981058	1.22752e-34	promoter	FAM63A	NM_001163258	421	219
454	chr1	151138111	151138696	8.70146e-59	promoter	LYSMD1	NM_001136543	495	478
455	chr1	151170594	151171271	1.58245e-48	promoter	PIP5K1A	NM_001135637	252	252
456	chr1	151253758	151255007	4.49598e-109	promoter	ZNF687	NM_020832	218	82
457	chr1	151319518	151320175	1.03849e-43	promoter	RFX5	NM_000449	252	84
458	chr1	151511931	151512995	5.67487e-50	promoter	TUFT1	NM_001126337	216	123
459	chr1	151519498	151519944	2.64006e-33	promoter	MIR554	NR_030280	447	0
460	chr1	151584437	151584715	2.89637e-20	promoter	SNX27	NM_030918	55	55
461	chr1	151762767	151763400	1.82181e-40	promoter	TDRKH	NM_001083964	244	156
462	chr1	151809014	151809647	2.44488e-41	promoter	LOC100132111	NR_024237	0	0
463	chr1	151916834	151917319	4.4723e-24	distal upstream	THEM4	NM_053055	0	0
464	chr1	151918094	151918543	2.59634e-31	distal upstream	THEM4	NM_053055	0	0
465	chr1	151952892	151953309	7.3483e-23	downstream	S100A10	NM_002966	0	0
466	chr1	151964751	151965459	1.71245e-56	promoter	S100A10	NM_002966	709	0
467	chr1	151967593	151967913	1.0884e-22	promoter	S100A10	NM_002966	0	0
468	chr1	152007174	152007549	1.72803e-21	promoter	S100A11	NM_005620	376	0
469	chr1	152020209	152021166	7.99354e-95	distal upstream	S100A11	NM_005620	0	0
470	chr1	153462846	153463242	2.22864e-27	distal upstream	S100A7	NM_002963	0	0
471	chr1	153506286	153506597	2.45603e-20	promoter	S100A6	NM_014624	0	0
472	chr1	153507841	153508398	6.68284e-25	promoter	S100A6	NM_014624	558	0
473	chr1	153508471	153509104	2.06595e-49	promoter	S100A6	NM_014624	247	247
474	chr1	153517619	153517989	1.08022e-21	promoter	S100A4	NM_019554	371	45
475	chr1	153538200	153538762	1.95986e-40	promoter	S100A2	NM_005978	107	107
476	chr1	153538886	153539728	1.13343e-64	promoter	S100A2	NM_005978	0	0
477	chr1	153606191	153606752	1.269e-30	promoter	C1orf77	NM_015607	562	320
478	chr1	153643403	153644077	6.93432e-53	promoter	ILF2	NM_004515	77	77
479	chr1	153700004	153700589	9.84576e-63	promoter	INTS3	NM_023015	24	24
480	chr1	153895290	153895950	1.20419e-80	promoter	GATAD2B	NM_020699	162	162
481	chr1	153930912	153931454	2.20024e-33	promoter	CRTC2	NM_181715	132	132
482	chr1	153935815	153936474	2.24402e-29	exon	SLC39A1	NM_014437	660	108
483	chr1	153939569	153940241	1.31097e-43	promoter	SLC39A1	NM_014437	620	328
484	chr1	153950299	153950552	7.32889e-21	promoter	JTB	NM_006694	153	153
485	chr1	153962926	153963515	3.57552e-57	promoter	RPS27	NM_001030	278	41
486	chr1	154155418	154156189	5.03206e-92	promoter	TPM3	NM_153649	772	263
487	chr1	154192620	154193551	1.95765e-125	promoter	C1orf43	NM_001098616	932	652
488	chr1	154244665	154245250	1.00381e-37	promoter	HAX1	NM_001018837	213	213
489	chr1	154531101	154531761	7.99498e-102	promoter	UBE2Q1	NM_017582	20	20
490	chr1	154908935	154909972	6.41071e-40	promoter	PMVK	NM_006556	550	419
491	chr1	154944952	154945448	1.49397e-27	promoter	SHC1	NM_001130041	497	0
492	chr1	154946177	154947673	3.7829e-140	promoter	SHC1	NM_001130041	1340	509
493	chr1	154974592	154974917	8.26268e-23	promoter	ZBTB7B	NM_015872	0	0
494	chr1	155057547	155057813	3.93631e-23	exon	EFNA3	NM_004952	267	248
495	chr1	155163443	155163949	4.01398e-37	promoter	MUC1	NM_001018017	0	0
496	chr1	155164051	155164676	4.25917e-30	promoter	MIR92B	NR_030281	0	0
497	chr1	155196307	155197822	8.18962e-121	promoter	GBAP1	NR_002188	1019	154
498	chr1	155214348	155214975	1.13236e-47	promoter	GBA	NM_001005741	306	306
499	chr1	155231909	155232172	2.86977e-21	promoter	SCAMP3	NM_052837	264	264
500	chr1	155278185	155278771	2.66682e-48	promoter	FDPS	NM_002004	234	234
501	chr1	155293634	155294107	1.7646e-26	promoter	C1orf104	NM_001039517	474	381
502	chr1	155532643	155533346	2.83167e-104	promoter	ASH1L	NM_018489	704	704
503	chr1	155579565	155580143	7.59408e-53	promoter	MSTO1	NM_018116	138	118
504	chr1	155715179	155715704	6.94742e-27	promoter	MSTO2P	NR_024117	97	96
505	chr1	155903912	155904562	3.15848e-82	promoter	KIAA0907	NM_014949	277	63
506	chr1	155931695	155932199	2.95762e-28	exon	ARHGEF2	NM_004723	505	125
507	chr1	156073168	156073652	4.58605e-24	distal upstream	LMNA	NM_005572	0	0
508	chr1	156076061	156076314	6.56759e-20	distal upstream	LMNA	NM_005572	0	0
509	chr1	156083928	156084546	2.24036e-53	promoter	LMNA	NM_005572	87	87
510	chr1	156085658	156085980	6.63545e-21	promoter	LMNA	NM_005572	323	0
511	chr1	156093494	156093795	3.46451e-24	intron	LMNA	NM_005572	302	0
512	chr1	156099746	156100259	3.78329e-30	intron	LMNA	NM_005572	514	0
513	chr1	156186064	156186822	0	intron	PMF1	NM_007221	759	0
514	chr1	156252458	156252712	1.56405e-20	promoter	SMG5	NM_015327	173	173
515	chr1	156307882	156308755	0	promoter	CCT3	NM_001008800	874	263
516	chr1	156426231	156427251	4.44954e-53	distal upstream	C1orf61	NM_006365	0	0
517	chr1	156474996	156475354	5.74191e-30	distal upstream	MEF2D	NM_005920	0	0
518	chr1	156630029	156630595	5.39781e-83	downstream	NES	NM_006617	0	0
519	chr1	156631324	156631622	4.84368e-25	downstream	NES	NM_006617	0	0
520	chr1	156698430	156698927	9.71384e-34	promoter	C1orf66	NM_001142560	498	498
521	chr1	156710420	156711388	3.25709e-93	promoter	MRPL24	NM_145729	504	121
522	chr1	156716601	156716944	2.25727e-25	intron	HDGF	NM_004494	344	0
523	chr1	156736848	156737502	6.92782e-73	promoter	PRCC	NM_005973	230	230
524	chr1	157108048	157108575	2.5551e-36	promoter	ETV3	NM_001145312	336	277
525	chr1	159568210	159568499	2.65554e-21	downstream	APCS	NM_001639	0	0
526	chr1	159721741	159722447	1.29778e-59	distal upstream	DUSP23	NM_017823	0	0
527	chr1	159749164	159749726	5.03076e-31	promoter	DUSP23	NM_017823	0	0
528	chr1	159750373	159750893	1.35495e-26	promoter	DUSP23	NM_017823	136	32
529	chr1	159861389	159861684	2.3411e-22	intron	CCDC19	NM_012337	296	0
530	chr1	159893187	159893689	2.41647e-25	promoter	TAGLN2	NM_003564	503	0
531	chr1	159894284	159894544	3.1631e-20	promoter	TAGLN2	NM_003564	261	0
532	chr1	159895063	159895639	1.70259e-35	promoter	TAGLN2	NM_003564	222	46
533	chr1	160001503	160001764	1.04535e-20	promoter	PIGM	NM_145167	262	262
534	chr1	160082299	160082682	3.27187e-24	distal upstream	ATP1A2	NM_000702	0	0
535	chr1	160164246	160164517	2.24909e-21	intron	CASQ1	NM_001231	272	0
536	chr1	160231966	160232442	2.64698e-24	promoter	DCAF8	NR_028106	385	385
537	chr1	160312664	160313249	7.1821e-32	promoter	NCSTN	NM_015331	586	330
538	chr1	161015756	161016007	3.92362e-21	promoter	USF1	NM_207005	2	2
539	chr1	161171942	161172198	7.96698e-20	promoter	NDUFS2	NM_001166159	257	257
540	chr1	161195732	161196073	1.37728e-22	promoter	TOMM40L	NM_032174	242	95
541	chr1	161283671	161283922	1.72146e-20	promoter	SDHC	NM_001035511	0	0
542	chr1	161359381	161359933	1.43132e-72	distal upstream	C1orf192	NM_001013625	0	0
543	chr1	161360191	161360442	5.61102e-21	distal upstream	C1orf192	NM_001013625	0	0
544	chr1	161368976	161369319	8.97128e-32	distal upstream	C1orf192	NM_001013625	0	0
545	chr1	161391629	161392239	9.96993e-40	distal upstream	C1orf192	NM_001013625	0	0
546	chr1	161414561	161414943	1.61077e-35	distal upstream	FCGR2A	NM_001136219	0	0
547	chr1	161509789	161510040	3.03845e-22	downstream	FCGR3A	NM_001127592	0	0
548	chr1	161719348	161719841	1.8795e-45	promoter	DUSP12	NM_007240	262	262
549	chr1	162182974	162183704	1.5264e-43	intron	MIR556	NR_030283	731	0
550	chr1	162825921	162826608	2.94983e-48	intron	C1orf110	NM_178550	688	0
551	chr1	162913333	162913894	1.36126e-43	distal upstream	C1orf110	NM_178550	0	0
552	chr1	163005575	163006044	1.73024e-27	distal upstream	RGS4	NM_001102445	0	0
553	chr1	163291333	163292021	8.3668e-81	promoter	NUF2	NM_145697	300	281
554	chr1	165451469	165451741	5.16602e-21	exon	RXRG	NM_006917	273	157
555	chr1	165599898	165600520	1.74171e-72	promoter	MGST3	NM_004528	72	72
556	chr1	166845444	166845907	1.47499e-24	promoter	TADA1	NM_053053	211	211
557	chr1	167078373	167078634	8.50547e-22	intron	DUSP27	NM_001080426	262	0
558	chr1	167189348	167190006	1.98189e-65	promoter	POU2F1	NM_002697	0	0
559	chr1	167683503	167684104	2.00995e-40	distal upstream	MPZL1	NM_001146191	0	0
560	chr1	167684526	167684983	2.88959e-27	distal upstream	MPZL1	NM_001146191	0	0
561	chr1	167904501	167904941	1.39465e-27	promoter	BRP44	NM_015415	441	0
562	chr1	167905145	167905976	4.18091e-45	promoter	BRP44	NR_026550	832	306
563	chr1	168147747	168148384	7.62851e-52	promoter	TIPRL	NM_001031800	215	215
564	chr1	168361337	168361754	3.53766e-31	downstream	MIR557	NR_030284	0	0
565	chr1	168678529	168679144	4.64674e-33	intron	DPT	NM_001937	616	0
566	chr1	169079049	169079302	2.67893e-23	intron	ATP1B1	NM_001677	254	0
567	chr1	169281384	169281831	7.73654e-28	intron	NME7	NM_013330	448	0
568	chr1	169336748	169337298	6.77999e-40	promoter	NME7	NM_013330	545	348
569	chr1	169455093	169455665	6.93458e-34	promoter	SLC19A2	NM_006996	116	116
570	chr1	169748981	169749511	9.96418e-35	downstream	C1orf156	NM_033418	0	0
571	chr1	169862940	169863643	1.37867e-64	promoter	SCYL3	NM_181093	137	137
572	chr1	169911524	169911972	1.50935e-37	intron	SCYL3	NM_181093	449	0
573	chr1	170043358	170044064	1.07983e-65	promoter	KIFAP3	NM_014970	522	304
574	chr1	170500873	170501354	7.01402e-29	promoter	GORAB	NM_152281	93	93
575	chr1	171454024	171454818	1.20596e-62	promoter	BAT2L2	NM_015172	154	154
576	chr1	171750188	171750951	4.7769e-107	promoter	METTL13	NM_001007239	192	192
577	chr1	172291306	172292271	2.15304e-34	intron	C1orf105	NM_139240	966	0
578	chr1	172320860	172321459	3.09245e-38	intron	C1orf105	NM_139240	600	0
579	chr1	172327937	172328219	2.42853e-24	intron	C1orf105	NM_139240	283	0
580	chr1	172501438	172502402	1.76523e-153	promoter	C1orf9	NM_014283	144	144
581	chr1	172903030	172903615	2.02351e-46	downstream	TNFSF18	NM_005092	0	0
582	chr1	173159450	173160283	8.16576e-77	intron	TNFSF4	NM_003326	834	0
583	chr1	173238775	173239298	3.97433e-40	distal upstream	TNFSF4	NM_003326	0	0
584	chr1	173445862	173446213	1.1278e-25	promoter	PRDX6	NM_004905	0	0
585	chr1	173683951	173684497	3.82468e-41	promoter	KLHL20	NM_014458	419	139
586	chr1	173793344	173794203	6.24242e-44	promoter	CENPL	NM_001127181	842	842
587	chr1	173836650	173837692	2.07923e-80	promoter	GAS5	NR_002578	677	154
588	chr1	174968006	174969385	5.37096e-111	promoter	CACYBP	NM_001007214	816	697
589	chr1	175440058	175440847	2.27659e-82	intron	TNR	NM_003285	790	0
590	chr1	176176295	176177061	1.16969e-52	promoter	RFWD2	NM_022457	76	76
591	chr1	176486596	176487069	2.39706e-34	intron	PAPPA2	NM_020318	474	0
592	chr1	177178358	177178900	2.33495e-51	intron	FAM5B	NM_021165	543	0
593	chr1	177243968	177244492	1.67858e-29	intron	FAM5B	NM_021165	525	0
594	chr1	178207960	178208352	5.48634e-24	intron	RASAL2	NM_004841	393	0
595	chr1	178506142	178506393	8.70187e-22	distal upstream	C1orf220	NR_033186	0	0
596	chr1	179112175	179112589	3.18709e-27	promoter	ABL2	NM_001168239	415	50
597	chr1	179262469	179262720	8.1875e-21	promoter	SOAT1	NM_003101	0	0
598	chr1	179334829	179335213	9.51192e-22	promoter	C1orf125	NM_144696	360	282
599	chr1	179783781	179784271	2.65843e-43	exon	TOR1AIP2	NM_022347	491	491
600	chr1	179851040	179852186	2.06733e-102	promoter	TOR1AIP1	NM_015602	768	694
601	chr1	179923072	179924114	2.17902e-61	promoter	CEP350	NM_014810	208	208
602	chr1	180137205	180137485	1.40432e-21	intron	QSOX1	NM_001004128	281	0
603	chr1	180471231	180471944	4.21865e-55	promoter	ACBD6	NM_032360	714	714
604	chr1	180991797	180992254	7.10466e-35	promoter	STX6	NM_005819	250	250
605	chr1	182155689	182155942	1.62303e-20	distal upstream	ZNF648	NM_001009992	0	0
606	chr1	182259193	182259772	4.38711e-45	downstream	GLUL	NM_001033056	0	0
607	chr1	182808169	182809129	3.5475e-41	promoter	DHX9	NM_001357	692	154
608	chr1	182991492	182991743	3.41315e-28	promoter	LAMC1	NM_002293	0	0
609	chr1	182993005	182993299	1.88558e-23	promoter	LAMC1	NM_002293	295	265
610	chr1	183029643	183030205	4.19455e-42	intron	LAMC1	NM_002293	563	0
611	chr1	183203692	183204251	2.94612e-22	intron	LAMC2	NM_005562	560	0
612	chr1	183440341	183441517	2.81822e-143	promoter	SMG7	NM_001174061	13	13
613	chr1	183604653	183605305	8.55829e-53	promoter	ARPC5	NM_005717	432	432
614	chr1	183911971	183912388	7.85975e-24	intron	GLT25D2	NM_015101	418	0
615	chr1	183994215	183994837	3.73341e-42	intron	GLT25D2	NM_015101	623	0
616	chr1	184020572	184020927	9.60541e-25	promoter	TSEN15	NR_023349	118	118
617	chr1	184591348	184591907	6.35338e-35	exon	EDEM3	NM_025191	560	560
618	chr1	184723729	184724427	6.23779e-109	promoter	EDEM3	NM_025191	313	313
619	chr1	185125702	185126543	1.43752e-93	promoter	C1orf25	NM_030934	768	671
620	chr1	185286126	185286407	8.15782e-24	promoter	IVNS1ABP	NM_006469	282	282
621	chr1	185615321	185615879	9.74186e-34	distal upstream	HMCN1	NM_031935	0	0
622	chr1	185703266	185703517	7.34083e-21	promoter	HMCN1	NM_031935	0	0
623	chr1	185938678	185939037	4.71053e-22	intron	HMCN1	NM_031935	360	0
624	chr1	186071723	186072226	4.18105e-36	intron	PRG4	NM_001127710	504	0
625	chr1	186344279	186345391	2.38233e-156	promoter	C1orf27	NM_001164245	1113	397
626	chr1	186411691	186412112	9.46416e-21	intron	PDC	NM_022576	422	0
627	chr1	186649266	186649614	1.05438e-26	promoter	PTGS2	NM_000963	294	190
628	chr1	186685086	186685535	2.25992e-26	distal upstream	PTGS2	NM_000963	0	0
629	chr1	192508753	192509225	4.19564e-29	distal upstream	RGS1	NM_002922	0	0
630	chr1	192778009	192778408	2.12653e-23	promoter	RGS2	NM_002923	241	144
631	chr1	193028245	193029238	3.96194e-45	promoter	TROVE2	NM_001173524	965	800
632	chr1	193090737	193091567	2.41093e-88	promoter	CDC73	NM_024529	481	375
633	chr1	193674581	193675269	5.22241e-43	distal upstream	B3GALT2	NM_003783	0	0
634	chr1	195561171	195561715	3.40134e-29	downstream	KCNT2	NM_198503	0	0
635	chr1	196515419	196515812	1.64782e-26	intron	KCNT2	NM_198503	394	0
636	chr1	197115628	197116005	7.82967e-26	promoter	ASPM	NM_018136	197	197
637	chr1	197170256	197170887	1.04299e-84	promoter	ZBTB41	NM_194314	0	0
638	chr1	197409776	197410280	2.56089e-28	intron	CRB1	NM_001193640	505	0
639	chr1	197411225	197411668	2.0158e-28	exon	CRB1	NM_001193640	444	128
640	chr1	197871979	197872428	6.17941e-23	promoter	C1orf53	NM_001024594	450	65
641	chr1	198126682	198126985	3.34417e-21	promoter	NEK7	NM_133494	304	0
642	chr1	198412420	198412927	1.12008e-39	downstream	ATP6V1G3	NM_133262	0	0
643	chr1	198626636	198627358	2.64971e-56	intron	PTPRC	NM_080921	723	0
644	chr1	198732593	198732844	1.04078e-22	downstream	MIR181B1	NR_029612	0	0
645	chr1	198904438	198905075	1.84098e-59	distal upstream	MIR181A1	NR_029626	0	0
646	chr1	200638486	200638988	1.89055e-34	promoter	DDX59	NM_001031725	503	95
647	chr1	201139561	201140025	6.20397e-32	distal upstream	TMEM9	NM_016456	0	0
648	chr1	201244030	201244898	2.57782e-46	distal upstream	PKP1	NM_000299	0	0
649	chr1	201279955	201280573	9.97547e-28	intron	PKP1	NM_000299	619	0
650	chr1	201430896	201431483	2.1528e-39	downstream	PHLDA3	NM_012396	0	0
651	chr1	201458420	201458858	2.43413e-26	intron	CSRP1	NM_001193572	439	0
652	chr1	201562395	201563030	1.8477e-53	distal upstream	NAV1	NM_020443	0	0
653	chr1	201566737	201567399	2.27431e-76	distal upstream	NAV1	NM_020443	0	0
654	chr1	201682495	201683038	1.57416e-28	intron	NAV1	NM_001167738	544	0
655	chr1	201885891	201886201	6.22701e-23	intron	SHISA4	NM_198149	311	0
656	chr1	201924234	201924718	3.14879e-38	promoter	TIMM17A	NM_006335	101	63
657	chr1	202025960	202026532	8.71232e-42	downstream	ELF3	NM_001114309	0	0
658	chr1	202077217	202077830	1.22495e-39	distal upstream	GPR37L1	NM_004767	0	0
659	chr1	202252518	202253347	4.96755e-39	intron	UBE2T	NM_014176	830	0
660	chr1	202310895	202311203	5.22313e-24	promoter	UBE2T	NM_014176	200	73
661	chr1	202318360	202318677	1.20343e-22	promoter	PPP1R12B	NM_001167858	318	0
662	chr1	202593861	202594397	1.88707e-31	intron	SYT2	NM_001136504	537	0
663	chr1	202858029	202858416	2.57797e-33	promoter	RABIF	NM_002871	235	164
664	chr1	202896092	202896687	5.13543e-38	promoter	KLHL12	NM_021633	280	156
665	chr1	203595708	203596090	5.40683e-26	promoter	ATP2B4	NM_001684	164	164
666	chr1	203661826	203662680	8.6459e-38	intron	SNORA77	NR_003019	855	0
667	chr1	203830311	203831178	2.16579e-92	promoter	SNRPE	NM_003094	440	103
668	chr1	204380538	204380793	9.37508e-21	promoter	PPP1R15B	NM_032833	256	256
669	chr1	204380861	204381336	2.27371e-24	promoter	PPP1R15B	NM_032833	84	84
670	chr1	204386380	204387141	2.07692e-46	distal upstream	PPP1R15B	NM_032833	0	0
671	chr1	204404536	204405238	1.10447e-30	intron	PPP1R15B	NM_032833	703	0
672	chr1	204476125	204476561	3.58625e-25	distal upstream	MDM4	NM_002393	0	0
673	chr1	204485375	204485663	2.27778e-23	promoter	MDM4	NM_002393	154	128
674	chr1	205091073	205091573	1.06474e-42	promoter	RBBP5	NM_005057	78	78
675	chr1	205144625	205144896	2.21204e-20	intron	DSTYK	NM_015375	272	0
676	chr1	205253858	205254302	1.65404e-31	downstream	NUAK2	NM_030952	0	0
677	chr1	206138019	206138476	2.48739e-48	promoter	FAM72A	NM_001123168	0	0
678	chr1	206566970	206567372	2.67779e-32	exon	SRGAP2	NM_001170637	403	61
679	chr1	206896921	206897814	4.20892e-40	intron	MAPKAPK2	NM_032960	894	0
680	chr1	207064108	207064461	9.95168e-26	distal upstream	IL24	NM_001185157	0	0
681	chr1	207069059	207069798	1.27377e-62	promoter	IL24	NM_001185157	0	0
682	chr1	207180786	207181055	6.36182e-21	downstream	C1orf116	NM_023938	0	0
683	chr1	207478030	207478501	1.72436e-28	distal upstream	CD55	NM_001114752	0	0
684	chr1	207482969	207483495	3.51017e-31	distal upstream	CD55	NM_001114752	0	0
685	chr1	207494234	207495118	1.60671e-78	promoter	CD55	NM_001114752	303	303
686	chr1	207925268	207925708	9.32186e-31	promoter	CD46	NM_172361	327	273
687	chr1	208136907	208137372	1.92898e-28	distal upstream	CD34	NM_001025109	0	0
688	chr1	209439750	209440447	7.27604e-30	distal upstream	LOC642587	NM_001104548	0	0
689	chr1	209957641	209958347	4.34713e-43	promoter	C1orf74	NM_152485	250	169
690	chr1	210001120	210001430	1.23634e-21	promoter	C1orf107	NM_014388	120	120
691	chr1	210058091	210058490	2.19145e-26	distal upstream	SYT14	NM_153262	0	0
692	chr1	210546911	210547452	7.79282e-28	intron	HHAT	NM_001170580	542	0
693	chr1	210757974	210758293	5.98637e-21	intron	HHAT	NM_001170580	320	0
694	chr1	210827108	210827623	9.335e-39	intron	HHAT	NM_001170580	516	0
695	chr1	211055856	211056426	1.40626e-20	intron	KCNH1	NM_002238	571	0
696	chr1	211555954	211556401	1.23932e-27	promoter	C1orf97	NR_026761	306	172
697	chr1	211908939	211909421	1.77889e-32	distal upstream	NEK2	NM_002497	0	0
698	chr1	212208440	212209257	3.27092e-102	promoter	INTS7	NM_015434	785	540
699	chr1	212458246	212458811	2.68235e-74	promoter	PPP2R5A	NM_006243	0	0
700	chr1	212459617	212460098	5.28473e-32	promoter	PPP2R5A	NM_006243	482	17
701	chr1	212659114	212659864	4.1306e-69	downstream	NENF	NM_013349	0	0
702	chr1	212686207	212686870	1.6347e-35	distal upstream	ATF3	NM_001030287	0	0
703	chr1	212691698	212692298	1.33364e-53	distal upstream	ATF3	NM_001030287	0	0
704	chr1	212781482	212782192	1.90121e-72	promoter	ATF3	NM_001040619	711	200
705	chr1	212964848	212965332	3.25191e-39	promoter	NSL1	NM_001042549	456	430
706	chr1	213031330	213031593	3.52966e-21	promoter	NCRNA00292	NR_027286	151	151
707	chr1	213188875	213189350	7.91914e-34	promoter	ANGEL2	NM_144567	294	215
708	chr1	214455220	214455481	2.77662e-25	promoter	SMYD2	NM_020197	262	0
709	chr1	214601138	214601581	2.34069e-29	intron	PTPN14	NM_005401	444	0
710	chr1	214612585	214613328	1.2195e-71	intron	PTPN14	NM_005401	744	0
711	chr1	214620344	214620860	6.82561e-25	intron	PTPN14	NM_005401	517	0
712	chr1	214776162	214776665	5.74839e-27	promoter	CENPF	NM_016343	135	134
713	chr1	215196728	215197031	5.66129e-20	intron	KCNK2	NM_001017424	304	0
714	chr1	215287319	215287980	3.29788e-65	intron	KCNK2	NM_014217	662	0
715	chr1	215713398	215713649	7.48268e-20	distal upstream	KCTD3	NM_016121	0	0
716	chr1	217803993	217804820	3.40688e-31	promoter	GPATCH2	NM_018040	544	248
717	chr1	218518209	218518820	5.28775e-49	promoter	TGFB2	NM_001135599	146	146
718	chr1	218550572	218551000	1.88661e-25	intron	TGFB2	NM_001135599	429	0
719	chr1	218633224	218633591	4.14145e-24	downstream	TGFB2	NM_001135599	0	0
720	chr1	218759122	218759511	2.22246e-29	downstream	TGFB2	NM_001135599	0	0
721	chr1	218879247	218880013	3.03305e-60	downstream	TGFB2	NM_001135599	0	0
722	chr1	219104056	219104985	1.63638e-65	distal upstream	LYPLAL1	NM_138794	0	0
723	chr1	219632955	219633449	5.00157e-32	downstream	LYPLAL1	NM_138794	0	0
724	chr1	219729098	219729551	5.87544e-31	downstream	SLC30A10	NM_018713	0	0
725	chr1	220219556	220220226	1.73353e-91	promoter	EPRS	NM_004446	445	317
726	chr1	220262886	220263530	2.03935e-64	promoter	BPNT1	NM_006085	306	165
727	chr1	220445267	220446179	3.10956e-54	promoter	RAB3GAP2	NM_012414	577	280
728	chr1	220992145	220992641	2.71219e-26	downstream	MOSC1	NM_022746	0	0
729	chr1	221508383	221509332	1.83406e-86	promoter	LOC400804	NR_024236	950	129
730	chr1	221567358	221567978	4.5665e-48	distal upstream	LOC400804	NR_024236	0	0
731	chr1	221915216	221916090	4.84479e-49	promoter	DUSP10	NM_007207	246	140
732	chr1	222060542	222060793	1.1701e-20	distal upstream	DUSP10	NM_007207	0	0
733	chr1	222638555	222639181	9.23044e-25	downstream	HHIPL2	NM_024746	0	0
734	chr1	222974732	222975017	7.89566e-20	downstream	FAM177B	NM_207468	0	0
735	chr1	222975812	222976063	8.05413e-20	downstream	FAM177B	NM_207468	0	0
736	chr1	222987674	222988207	7.71328e-25	downstream	FAM177B	NM_207468	0	0
737	chr1	223147799	223148223	9.8492e-28	intron	DISP1	NM_032890	425	0
738	chr1	223175110	223175486	8.647e-30	intron	DISP1	NM_032890	377	0
739	chr1	223254484	223255042	8.69313e-31	downstream	TLR5	NM_003268	0	0
740	chr1	223363348	223363938	3.43219e-36	distal upstream	TLR5	NM_003268	0	0
741	chr1	223888649	223888901	5.55876e-21	promoter	CAPN2	NM_001146068	0	0
742	chr1	223895083	223895626	2.27668e-47	intron	CAPN2	NM_001748	544	0
743	chr1	223902964	223903309	1.18109e-23	intron	CAPN2	NM_001748	346	0
744	chr1	224180183	224180610	7.64398e-29	distal upstream	FBXO28	NM_015176	0	0
745	chr1	224199561	224200016	8.69715e-30	distal upstream	FBXO28	NM_015176	0	0
746	chr1	224200156	224201387	2.57996e-77	distal upstream	FBXO28	NM_015176	0	0
747	chr1	224201446	224202744	8.37606e-59	distal upstream	FBXO28	NM_015176	0	0
748	chr1	225652801	225653478	1.10634e-40	distal upstream	LBR	NM_194442	0	0
749	chr1	225842984	225843869	1.2075e-23	distal upstream	ENAH	NM_018212	0	0
750	chr1	225887739	225888385	7.35157e-47	distal upstream	ENAH	NM_018212	0	0
751	chr1	225942869	225943384	6.36034e-28	distal upstream	SRP9	NM_003133	0	0
752	chr1	226111760	226112106	5.20222e-32	promoter	PYCR2	NM_013328	206	206
753	chr1	226186709	226186960	1.35472e-23	promoter	C1orf55	NM_152608	252	68
754	chr1	226374330	226374624	2.31078e-26	promoter	ACBD3	NM_022735	94	94
755	chr1	226822752	226823153	1.8322e-23	intron	C1orf95	NM_001003665	402	0
756	chr1	227002594	227003410	1.0011e-69	distal upstream	PSEN2	NM_000447	0	0
757	chr1	227009040	227009456	1.73331e-23	distal upstream	PSEN2	NM_000447	0	0
758	chr1	227127268	227128116	2.84576e-90	promoter	ADCK3	NM_020247	180	164
759	chr1	227544960	227545328	5.01058e-23	distal upstream	CDC42BPA	NM_003607	0	0
760	chr1	227922809	227923218	2.04805e-26	promoter	JMJD4	NM_023007	410	392
761	chr1	227993288	227993955	2.50878e-40	distal upstream	PRSS38	NM_183062	0	0
762	chr1	228104384	228104671	1.14245e-20	downstream	WNT9A	NM_003395	0	0
763	chr1	228133909	228134358	3.89354e-23	promoter	WNT9A	NM_003395	450	0
764	chr1	228290765	228291253	3.06074e-33	promoter	C1orf35	NM_024319	258	189
765	chr1	228296770	228297301	9.88592e-35	promoter	MRPL55	NM_181441	244	165
766	chr1	228327474	228328115	2.03176e-90	promoter	GUK1	NM_001159390	188	137
767	chr1	228353039	228353866	1.19964e-47	promoter	C1orf69	NM_001010867	439	431
768	chr1	228644944	228646036	1.56472e-34	promoter	HIST3H2A	NM_033445	727	727
769	chr1	228674567	228675163	6.27124e-45	promoter	RNF187	NM_001010858	97	97
770	chr1	228756589	228756985	1.93005e-98	distal upstream	DUSP5P	NR_002834	0	0
771	chr1	228771161	228771536	5.89169e-43	distal upstream	DUSP5P	NR_002834	0	0
772	chr1	228783320	228783977	8.73377e-45	intron	DUSP5P	NR_002834	658	0
773	chr1	229253440	229254016	3.62603e-36	distal upstream	RAB4A	NM_004578	0	0
774	chr1	229285122	229285400	1.33604e-21	distal upstream	RAB4A	NM_004578	0	0
775	chr1	229357014	229357585	1.33942e-48	distal upstream	RAB4A	NM_004578	0	0
776	chr1	229389062	229389326	7.20668e-21	distal upstream	RAB4A	NM_004578	0	0
777	chr1	229643842	229644430	1.0219e-35	promoter	NUP133	NM_018230	247	247
778	chr1	229694586	229695202	1.83341e-52	promoter	ABCB10	NM_012089	0	0
779	chr1	230213426	230213860	1.32669e-28	intron	GALNT2	NM_004481	435	0
780	chr1	230220078	230220329	5.98738e-21	intron	GALNT2	NM_004481	252	0
781	chr1	230220382	230220633	5.53631e-21	intron	GALNT2	NM_004481	252	0
782	chr1	230240257	230241032	2.58551e-93	intron	GALNT2	NM_004481	776	0
783	chr1	230246788	230247202	2.52036e-24	intron	GALNT2	NM_004481	415	0
784	chr1	230249399	230250071	2.19808e-65	intron	GALNT2	NM_004481	673	0
785	chr1	230443833	230444136	4.05864e-24	downstream	PGBD5	NM_024554	0	0
786	chr1	230778110	230778644	5.6008e-26	promoter	COG2	NM_007357	444	224
787	chr1	231014308	231014569	7.66434e-20	distal upstream	C1orf198	NM_001136494	0	0
788	chr1	231114431	231115163	1.52469e-41	promoter	ARV1	NM_022786	530	392
789	chr1	231473305	231474350	2.57159e-139	promoter	C1orf124	NM_032018	944	944
790	chr1	231558169	231558579	5.68152e-26	promoter	EGLN1	NM_022051	411	411
791	chr1	231663968	231664658	1.61654e-65	promoter	TSNAX	NM_005999	261	175
792	chr1	232749562	232750117	4.03708e-28	distal upstream	SIPA1L2	NM_020808	0	0
793	chr1	232756222	232756626	2.26554e-28	distal upstream	SIPA1L2	NM_020808	0	0
794	chr1	232903511	232903762	1.53094e-20	distal upstream	KIAA1383	NM_019090	0	0
795	chr1	233085965	233086525	3.79534e-60	promoter	C1orf57	NM_032324	157	122
796	chr1	233248479	233249719	5.5829e-96	intron	C1orf57	NM_032324	1241	0
797	chr1	233679500	233679754	1.82316e-20	distal upstream	KCNK1	NM_002245	0	0
798	chr1	233749318	233749671	8.79406e-22	promoter	KCNK1	NM_002245	0	0
799	chr1	233842867	233843895	4.58969e-123	downstream	KCNK1	NM_002245	0	0
800	chr1	234021086	234021655	2.22066e-56	distal upstream	SLC35F3	NM_173508	0	0
801	chr1	234040269	234040544	5.2569e-25	promoter	SLC35F3	NM_173508	0	0
802	chr1	234445302	234445655	1.78818e-21	intron	C1orf31	NM_001012985	354	0
803	chr1	234508779	234509579	1.10223e-77	promoter	C1orf31	NM_001012985	152	152
804	chr1	234636723	234637264	3.05174e-37	distal upstream	TARBP1	NM_005646	0	0
805	chr1	234659187	234659796	1.34176e-51	distal upstream	TARBP1	NM_005646	0	0
806	chr1	234738547	234738815	5.87634e-21	downstream	IRF2BP2	NM_001077397	0	0
807	chr1	234743797	234744139	3.04793e-24	promoter	IRF2BP2	NM_001077397	343	0
808	chr1	234746350	234746922	2.14759e-43	promoter	IRF2BP2	NM_001077397	0	0
809	chr1	234748199	234748923	1.28422e-98	distal upstream	IRF2BP2	NM_001077397	0	0
810	chr1	234859152	234861125	1.28319e-89	downstream	NCRNA00184	NR_033927	0	0
811	chr1	234907966	234908556	1.03099e-32	downstream	NCRNA00184	NR_033927	0	0
812	chr1	235092979	235093261	6.04822e-23	downstream	SNORA14B	NR_002956	0	0
813	chr1	235097446	235098110	1.83556e-71	downstream	SNORA14B	NR_002956	0	0
814	chr1	235098369	235098620	5.30041e-21	downstream	SNORA14B	NR_002956	0	0
815	chr1	235106308	235107049	1.42483e-29	downstream	SNORA14B	NR_002956	0	0
816	chr1	235110793	235111419	2.73862e-39	downstream	SNORA14B	NR_002956	0	0
817	chr1	235132806	235133548	4.16267e-108	downstream	SNORA14B	NR_002956	0	0
818	chr1	235147445	235147970	5.3393e-36	downstream	SNORA14B	NR_002956	0	0
819	chr1	235247012	235247460	8.35162e-25	downstream	SNORA14B	NR_002956	0	0
820	chr1	235291923	235292555	1.42821e-48	promoter	TOMM20	NM_014765	334	334
821	chr1	235324099	235324728	9.05514e-52	promoter	RBM34	NM_001161533	473	260
822	chr1	235491381	235492396	8.17891e-91	promoter	GGPS1	NM_004837	797	440
823	chr1	235530510	235531046	4.11282e-41	promoter	TBCE	NM_003193	320	141
824	chr1	235667646	235668657	1.08985e-148	promoter	B3GALNT2	NM_152490	136	136
825	chr1	236030212	236030633	7.92265e-25	promoter	LYST	NM_000081	9	9
826	chr1	236066390	236066692	5.04411e-25	distal upstream	LYST	NM_000081	0	0
827	chr1	236073643	236074190	3.39802e-33	distal upstream	LYST	NM_000081	0	0
828	chr1	236080685	236081024	1.22576e-24	distal upstream	LYST	NM_000081	0	0
829	chr1	236260356	236260871	8.32495e-167	distal upstream	NID1	NM_002508	0	0
830	chr1	236687561	236688041	3.04635e-22	promoter	LOC100287902	NR_034040	481	248
831	chr1	236767605	236768187	3.38789e-44	promoter	HEATR1	NM_018072	237	121
832	chr1	236958232	236958870	4.06814e-54	promoter	MTR	NM_000254	291	291
833	chr1	237176142	237176847	4.18468e-82	distal upstream	RYR2	NM_001035	0	0
834	chr1	237766327	237766816	1.71003e-77	intron	LOC100130331	NR_027247	490	0
835	chr1	238036852	238037318	3.89488e-33	intron	LOC100130331	NR_027247	467	0
836	chr1	239123508	239123761	2.52447e-21	distal upstream	LOC339535	NR_015407	0	0
837	chr1	239977567	239978066	5.28318e-43	intron	CHRM3	NM_000740	500	0
838	chr1	240354205	240354691	1.22899e-37	intron	FMN2	NM_020066	487	0
839	chr1	240549236	240550127	1.03654e-87	intron	GREM2	NM_022469	892	0
840	chr1	240812944	240813862	9.53991e-65	distal upstream	GREM2	NM_022469	0	0
841	chr1	240854948	240855273	3.0096e-29	distal upstream	GREM2	NM_022469	0	0
842	chr1	240869845	240870096	3.21896e-20	distal upstream	GREM2	NM_022469	0	0
843	chr1	241682799	241683249	1.60662e-37	promoter	FH	NM_000143	287	196
844	chr1	242010992	242011612	2.56233e-84	promoter	EXO1	NM_130398	121	121
845	chr1	242388438	242388894	1.03661e-25	intron	PLD5	NM_001195812	457	0
846	chr1	243418345	243419753	2.83491e-158	promoter	SDCCAG8	NM_006642	812	601
847	chr1	243677468	243678156	6.23583e-63	intron	SDCCAG8	NM_006642	689	0
848	chr1	244437048	244437632	8.93793e-46	distal upstream	C1orf100	NM_001012970	0	0
849	chr1	244615238	244615751	1.55036e-33	promoter	ADSS	NM_001126	176	176
850	chr1	244816013	244816759	3.20377e-38	promoter	PPPDE1	NM_016076	409	307
851	chr1	244997857	244998473	1.12835e-38	promoter	FAM36A	NM_198076	0	0
852	chr1	244998499	244999038	4.43249e-39	promoter	FAM36A	NM_198076	401	401
853	chr1	245027505	245028186	7.03677e-85	promoter	HNRNPU	NM_031844	323	323
854	chr1	245132949	245133972	6.74381e-42	promoter	EFCAB2	NR_026588	803	576
855	chr1	245133999	245134836	1.43547e-47	promoter	EFCAB2	NR_026588	838	0
856	chr1	246235275	246235889	8.04941e-99	intron	SMYD3	NM_022743	615	0
857	chr1	246670366	246670774	1.5533e-32	promoter	SMYD3	NM_001167740	279	279
858	chr1	246729394	246730135	1.18992e-46	promoter	CNST	NM_152609	670	626
859	chr1	246771939	246772599	5.03576e-59	intron	CNST	NM_152609	661	0
860	chr1	246948905	246949176	2.6561e-23	distal upstream	LOC149134	NR_015422	0	0
861	chr1	247094972	247095651	1.2947e-64	promoter	AHCTF1	NM_015446	0	0
862	chr1	247283353	247283693	3.04553e-25	distal upstream	C1orf229	NM_207401	0	0
863	chr2	264616	265197	5.60568e-74	promoter	ACP1	NM_004300	330	140
864	chr2	676473	677637	9.84012e-93	promoter	TMEM18	NM_152834	967	152
865	chr2	739984	740466	1.52004e-27	distal upstream	TMEM18	NM_152834	0	0
866	chr2	740467	741021	3.15391e-79	distal upstream	TMEM18	NM_152834	0	0
867	chr2	1597592	1598057	1.93087e-27	downstream	PXDN	NM_012293	0	0
868	chr2	1599008	1599449	8.23599e-22	downstream	PXDN	NM_012293	0	0
869	chr2	1795927	1796379	1.86376e-35	exon	PXDN	NM_012293	453	145
870	chr2	3184329	3184893	1.48069e-24	downstream	TSSC1	NM_003310	0	0
871	chr2	3522533	3523194	2.9648e-50	promoter	ADI1	NM_018269	662	57
872	chr2	3605805	3606210	5.24166e-26	promoter	RNASEH1	NM_002936	136	136
873	chr2	5768522	5768912	1.21435e-89	distal upstream	SOX11	NM_003108	0	0
874	chr2	5780029	5780450	8.52708e-33	distal upstream	SOX11	NM_003108	0	0
875	chr2	7148086	7148490	1.20954e-22	intron	LOC386597	NR_033997	405	0
876	chr2	7152029	7152407	4.00924e-28	intron	LOC386597	NR_033997	379	0
877	chr2	7171821	7172318	1.1805e-35	intron	LOC386597	NR_033997	498	0
878	chr2	8538209	8538620	1.63549e-21	distal upstream	C2orf46	NR_034135	0	0
879	chr2	9562561	9562936	1.67915e-23	promoter	ITGB1BP1	NM_004763	376	0
880	chr2	9695753	9696336	1.84067e-35	promoter	ADAM17	NM_003183	165	165
881	chr2	9771160	9771704	2.48116e-28	promoter	YWHAQ	NM_006826	0	0
882	chr2	9843387	9843861	3.82996e-37	distal upstream	YWHAQ	NM_006826	0	0
883	chr2	10184139	10184486	3.32745e-28	promoter	KLF11	NM_001177718	348	116
884	chr2	10262791	10263042	1.45711e-20	promoter	RRM2	NM_001034	252	234
885	chr2	10545451	10546001	8.95577e-35	intron	SNORA80B	NR_028374	551	0
886	chr2	10548340	10548859	4.15154e-28	exon	SNORA80B	NR_028374	520	173
887	chr2	11514596	11515328	9.4089e-46	distal upstream	ROCK2	NM_004850	0	0
888	chr2	11529759	11530624	3.66637e-71	distal upstream	ROCK2	NM_004850	0	0
889	chr2	11531783	11532276	5.47888e-37	distal upstream	ROCK2	NM_004850	0	0
890	chr2	11605878	11606207	4.74465e-21	promoter	E2F6	NR_003094	330	311
891	chr2	12443706	12443957	1.67111e-20	distal upstream	TRIB2	NM_021643	0	0
892	chr2	12458399	12459308	9.66966e-44	distal upstream	TRIB2	NM_021643	0	0
893	chr2	12596423	12596863	4.18491e-23	distal upstream	TRIB2	NM_021643	0	0
894	chr2	15321565	15321960	3.65291e-25	intron	NBAS	NM_015909	396	0
895	chr2	16790070	16790321	2.82703e-21	intron	FAM49A	NM_030797	252	0
896	chr2	19172846	19173525	6.57098e-88	downstream	OSR1	NM_145260	0	0
897	chr2	19547562	19548451	2.58172e-39	downstream	OSR1	NM_145260	0	0
898	chr2	19738332	19738646	1.62816e-28	distal upstream	OSR1	NM_145260	0	0
899	chr2	20101332	20101994	5.01779e-62	promoter	TTC32	NM_001008237	413	279
900	chr2	20111612	20111964	8.78239e-26	exon	TTC32	NM_001008237	353	353
901	chr2	20189780	20190265	6.43304e-40	promoter	WDR35	NM_001006657	105	105
902	chr2	20251380	20251996	4.49818e-41	promoter	LAPTM4A	NM_014713	410	410
903	chr2	20266059	20266451	1.93807e-24	distal upstream	LAPTM4A	NM_014713	0	0
904	chr2	20550534	20551081	4.7909e-40	distal upstream	PUM2	NM_015317	0	0
905	chr2	20691725	20692097	7.34225e-22	downstream	RHOB	NM_004040	0	0
906	chr2	20700752	20701258	9.19426e-31	downstream	RHOB	NM_004040	0	0
907	chr2	20724933	20725338	7.27418e-27	downstream	RHOB	NM_004040	0	0
908	chr2	20817800	20818062	2.08934e-23	exon	HS1BP3	NM_022460	263	263
909	chr2	20833504	20833952	9.43297e-32	intron	HS1BP3	NM_022460	449	0
910	chr2	22059930	22060423	6.59794e-43	distal upstream	APOB	NM_000384	0	0
911	chr2	23736353	23736691	1.34082e-23	intron	KLHL29	NM_052920	339	0
912	chr2	23764729	23765029	6.05447e-20	intron	KLHL29	NM_052920	301	0
913	chr2	24149893	24150264	7.20616e-29	promoter	ATAD2B	NM_017552	42	42
914	chr2	24298993	24299567	1.63178e-53	promoter	SF3B14	NM_016047	322	246
915	chr2	25015788	25016330	5.33834e-52	promoter	C2orf79	NM_001013663	464	258
916	chr2	25194529	25195058	1.51026e-38	promoter	DNAJC27	NM_016544	375	218
917	chr2	26101474	26101735	8.98005e-23	promoter	ASXL2	NM_018263	0	0
918	chr2	26256193	26256526	1.99757e-26	promoter	RAB10	NM_016131	0	0
919	chr2	26256610	26257338	9.7442e-125	promoter	RAB10	NM_016131	611	611
920	chr2	26568351	26569194	1.09376e-89	promoter	EPT1	NM_033505	844	242
921	chr2	26946751	26947440	1.15283e-35	intron	KCNK3	NM_002246	690	0
922	chr2	26995151	26995662	6.1408e-33	intron	C2orf18	NM_017877	512	0
923	chr2	27008416	27009015	3.93731e-60	promoter	CENPA	NM_001809	135	135
924	chr2	27273512	27274421	2.06415e-45	promoter	AGBL5	NM_021831	0	0
925	chr2	27357239	27357768	1.14709e-35	promoter	PREB	NM_013388	304	304
926	chr2	27543816	27544394	8.72599e-39	promoter	MPV17	NM_002437	579	0
927	chr2	27579548	27579799	5.51117e-23	promoter	GTF3C2	NM_001035521	252	195
928	chr2	27593052	27593680	2.4666e-46	promoter	SNX17	NM_014748	566	461
929	chr2	27712333	27713062	1.09741e-73	promoter	IFT172	NM_015662	239	91
930	chr2	27886433	27886684	1.55659e-28	promoter	SUPT7L	NM_014860	252	252
931	chr2	27929121	27929621	4.63928e-33	distal upstream	SUPT7L	NM_014860	0	0
932	chr2	28112924	28113760	1.87268e-53	promoter	RBKS	NM_022128	837	837
933	chr2	28579004	28579441	3.98529e-25	distal upstream	FOSL2	NM_005253	0	0
934	chr2	28615393	28615961	3.3416e-33	promoter	FOSL2	NM_005253	184	184
935	chr2	28806963	28807440	9.336e-34	intron	PLB1	NM_001170585	478	0
936	chr2	28837017	28837268	2.60815e-20	intron	PLB1	NM_001170585	252	0
937	chr2	28974146	28974820	1.05894e-70	promoter	PPP1CB	NM_206876	208	208
938	chr2	29092856	29093472	1.13989e-56	promoter	TRMT61B	NM_017910	320	320
939	chr2	29117386	29117665	3.18718e-23	promoter	WDR43	NM_015131	134	134
940	chr2	29245662	29246047	1.75656e-26	exon	FAM179A	NM_199280	386	97
941	chr2	30369176	30369825	1.93022e-56	promoter	YPEL5	NM_016061	77	77
942	chr2	32235859	32236310	1.88036e-28	promoter	MEMO1	NM_015955	0	0
943	chr2	32264757	32265189	2.60628e-27	promoter	DPY30	NM_032574	88	88
944	chr2	32288277	32288909	2.82545e-37	promoter	SPAST	NM_014946	231	231
945	chr2	32390638	32391164	4.62e-41	promoter	SLC30A6	NM_001193514	256	64
946	chr2	32581973	32582408	7.82411e-23	promoter	BIRC6	NM_016252	314	314
947	chr2	33359201	33359726	1.06557e-39	promoter	LTBP1	NM_000627	526	64
948	chr2	33824226	33824846	1.67676e-54	promoter	FAM98A	NM_015475	137	128
949	chr2	36584833	36585221	5.42408e-25	promoter	CRIM1	NM_016441	389	0
950	chr2	36624982	36625468	2.3872e-36	intron	CRIM1	NM_016441	487	0
951	chr2	36630733	36631351	3.30439e-45	intron	CRIM1	NM_016441	619	0
952	chr2	37311232	37312063	5.00431e-72	promoter	CCDC75	NM_174931	725	196
953	chr2	37423453	37423888	2.2136e-22	distal upstream	SULT6B1	NM_001032377	0	0
954	chr2	37458624	37458914	1.15453e-24	promoter	C2orf56	NM_001083946	259	248
955	chr2	37603710	37604583	9.59858e-54	downstream	QPCT	NM_012413	0	0
956	chr2	38085310	38085823	1.00415e-26	distal upstream	FAM82A1	NM_001170791	0	0
957	chr2	38152524	38152860	1.7005e-25	promoter	FAM82A1	NM_001170791	337	45
958	chr2	38374177	38374558	8.80778e-24	intron	C2orf58	NR_027252	382	0
959	chr2	38604538	38605029	2.73441e-25	promoter	ATL2	NR_024191	0	0
960	chr2	38689368	38689770	1.35336e-26	distal upstream	ATL2	NR_024191	0	0
961	chr2	38978112	38978850	7.95663e-52	promoter	SRSF7	NM_001031684	525	267
962	chr2	39351185	39351779	4.45937e-36	distal upstream	SOS1	NM_005633	0	0
963	chr2	40175331	40175832	4.89084e-34	distal upstream	THUMPD2	NR_028102	0	0
964	chr2	40590728	40590979	1.02494e-20	intron	SLC8A1	NM_001112801	252	0
965	chr2	40661971	40662546	1.29185e-39	intron	SLC8A1	NM_001112801	576	0
966	chr2	40895464	40895895	1.56322e-32	distal upstream	SLC8A1	NM_001112802	0	0
967	chr2	42067947	42068204	3.00944e-21	distal upstream	LOC388942	NR_033996	0	0
968	chr2	42193637	42194009	8.84261e-22	distal upstream	PKDCC	NM_138370	0	0
969	chr2	42359966	42360684	3.63524e-79	distal upstream	EML4	NM_001145076	0	0
970	chr2	43037397	43038145	5.22467e-58	distal upstream	HAAO	NM_012205	0	0
971	chr2	43540206	43540693	4.94817e-32	intron	LOC100129726	NR_027251	488	0
972	chr2	43822950	43823563	6.32407e-53	promoter	THADA	NM_022065	236	236
973	chr2	44394933	44395653	9.37788e-81	promoter	PPM1B	NM_002706	0	0
974	chr2	44588469	44589320	9.57867e-46	promoter	PREPL	NM_001171617	812	727
975	chr2	46191238	46191604	2.41523e-23	intron	PRKCE	NM_005400	367	0
976	chr2	46295082	46295333	2.72133e-21	intron	EPAS1	NM_001430	252	0
977	chr2	46451952	46452509	1.09098e-44	distal upstream	EPAS1	NM_001430	0	0
978	chr2	46542287	46542735	1.96268e-23	intron	EPAS1	NM_001430	449	0
979	chr2	46925694	46926382	4.05997e-91	promoter	SOCS5	NM_014011	285	188
980	chr2	47074307	47074752	8.02357e-35	intron	LOC100134259	NR_024452	446	0
981	chr2	47194286	47194865	9.13861e-43	intron	MCFD2	NM_001171508	580	0
982	chr2	47197739	47198026	2.01112e-20	intron	MCFD2	NM_001171508	288	0
983	chr2	47261370	47261964	1.62898e-42	intron	MCFD2	NM_001171508	595	0
984	chr2	47630009	47630527	5.80216e-36	promoter	MSH2	NM_000251	266	266
985	chr2	48133768	48134214	3.43618e-36	promoter	FBXO11	NM_001190274	0	0
986	chr2	48333536	48334183	1.39807e-41	distal upstream	FBXO11	NM_001190274	0	0
987	chr2	48541287	48541915	1.29696e-40	promoter	FOXN2	NM_002158	122	122
988	chr2	48667486	48667986	4.04085e-45	promoter	KLRAQ1	NM_001135629	80	80
989	chr2	48942573	48942824	3.48546e-22	intron	LHCGR	NM_000233	252	0
990	chr2	51178357	51178705	1.2148e-24	intron	NRXN1	NM_004801	349	0
991	chr2	53580464	53580996	7.29909e-34	distal upstream	CHAC2	NM_001008708	0	0
992	chr2	54342907	54343224	2.98048e-27	promoter	ACYP2	NM_138448	318	0
993	chr2	54557630	54558103	8.70914e-38	promoter	C2orf73	NM_001100396	34	34
994	chr2	54893914	54894165	1.05088e-20	intron	EML6	NM_001039753	252	0
995	chr2	55131212	55131645	2.05307e-35	intron	RTN4	NM_007008	434	0
996	chr2	55277306	55278096	2.93316e-89	promoter	RTN4	NM_207520	429	429
997	chr2	55496037	55496499	4.98865e-29	promoter	MTIF2	NM_001005369	348	348
998	chr2	55645914	55646243	1.45161e-25	promoter	CCDC88A	NM_018084	330	194
999	chr2	55646567	55647368	5.76905e-48	promoter	CCDC88A	NM_018084	491	491
1000	chr2	55844667	55845213	4.34384e-38	promoter	SMEK2	NM_020463	130	130
1001	chr2	55920695	55921158	2.63157e-41	promoter	PNPT1	NM_033109	317	215
1002	chr2	56070232	56070819	1.6847e-38	downstream	EFEMP1	NM_004105	0	0
1003	chr2	56104147	56104605	1.07514e-28	intron	EFEMP1	NM_004105	459	0
1004	chr2	61244213	61244759	1.04408e-28	promoter	PEX13	NM_002618	547	0
1005	chr2	61371868	61372467	3.45399e-61	promoter	LOC339803	NR_036496	469	294
1006	chr2	61763734	61764212	7.92978e-35	promoter	XPO1	NM_003400	479	0
1007	chr2	61765286	61766025	1.66704e-76	promoter	XPO1	NM_003400	133	133
1008	chr2	61991031	61991865	1.76926e-101	downstream	FAM161A	NM_032180	0	0
1009	chr2	62081280	62081881	3.98636e-26	promoter	FAM161A	NM_032180	0	0
1010	chr2	62115615	62115965	3.56087e-27	promoter	CCT4	NM_006430	177	177
1011	chr2	62514947	62515556	1.41702e-52	downstream	B3GNT2	NM_006577	0	0
1012	chr2	62932437	62932878	4.0996e-32	promoter	EHBP1	NM_001142616	442	0
1013	chr2	62957719	62958188	6.94108e-111	intron	EHBP1	NM_001142614	470	0
1014	chr2	64067768	64068349	4.82528e-41	promoter	UGP2	NM_001001521	253	253
1015	chr2	64371487	64372044	3.53583e-31	promoter	PELI1	NM_020651	119	119
1016	chr2	64751128	64751582	1.46354e-32	promoter	AFTPH	NM_017657	145	145
1017	chr2	64977890	64978744	2.85712e-77	distal upstream	SERTAD2	NM_014755	0	0
1018	chr2	65202318	65202868	3.23267e-60	distal upstream	SLC1A4	NM_001193493	0	0
1019	chr2	65283148	65283703	5.46435e-34	promoter	CEP68	NM_015147	210	169
1020	chr2	65357053	65357674	1.01801e-38	promoter	RAB1A	NM_015543	383	383
1021	chr2	65839656	65840245	2.74715e-34	distal upstream	SPRED2	NM_181784	0	0
1022	chr2	65889824	65890607	8.16904e-35	distal upstream	SPRED2	NM_181784	0	0
1023	chr2	66307116	66307566	9.45932e-28	distal upstream	MEIS1	NM_002398	0	0
1024	chr2	66464288	66464880	1.08377e-41	distal upstream	MEIS1	NM_002398	0	0
1025	chr2	66561472	66562067	3.30821e-34	distal upstream	MEIS1	NM_002398	0	0
1026	chr2	66661952	66662609	1.04913e-66	promoter	MEIS1	NM_002398	79	79
1027	chr2	67090016	67090329	2.89746e-24	downstream	MEIS1	NM_002398	0	0
1028	chr2	67115791	67116404	4.87109e-90	downstream	MEIS1	NM_002398	0	0
1029	chr2	67486835	67487440	8.3168e-46	distal upstream	ETAA1	NM_019002	0	0
1030	chr2	67487925	67488500	1.78504e-36	distal upstream	ETAA1	NM_019002	0	0
1031	chr2	67546294	67546679	1.84523e-29	distal upstream	ETAA1	NM_019002	0	0
1032	chr2	67627903	67628354	3.3456e-26	intron	ETAA1	NM_019002	452	0
1033	chr2	67800000	67801164	1.42291e-52	downstream	ETAA1	NM_019002	0	0
1034	chr2	67876738	67877374	3.57978e-48	downstream	ETAA1	NM_019002	0	0
1035	chr2	68067591	68067842	7.41536e-20	downstream	C1D	NM_001190263	0	0
1036	chr2	68384756	68385085	3.76949e-21	promoter	PNO1	NM_020143	82	82
1037	chr2	68479831	68480420	1.22554e-37	promoter	PPP3R1	NM_000945	0	0
1038	chr2	68694199	68694571	5.01323e-28	promoter	FBXO48	NM_001024680	192	49
1039	chr2	69390228	69390583	3.98212e-22	intron	MIR3126	NR_036073	356	0
1040	chr2	69405240	69405839	8.72624e-39	intron	MIR3126	NR_036073	600	0
1041	chr2	69423328	69423831	6.36691e-36	intron	MIR3126	NR_036073	504	0
1042	chr2	69480803	69481550	3.54626e-83	downstream	GFPT1	NM_002056	0	0
1043	chr2	70056202	70057087	2.0658e-80	promoter	GMCL1	NM_178439	271	271
1044	chr2	70141595	70142205	1.46478e-48	promoter	MXD1	NM_002357	4	4
1045	chr2	70369551	70370250	9.72468e-84	distal upstream	LOC100133985	NR_024444	0	0
1046	chr2	70417660	70418018	2.57052e-24	promoter	C2orf42	NM_017880	359	0
1047	chr2	70475295	70476252	7.48115e-56	promoter	TIA1	NM_022037	485	244
1048	chr2	70520533	70521158	1.00398e-53	promoter	SNRPG	NM_003096	337	121
1049	chr2	71295069	71296021	6.33332e-101	promoter	NAGK	NM_017567	615	436
1050	chr2	71976758	71977045	3.02357e-23	downstream	DYSF	NM_001130984	0	0
1051	chr2	73460247	73460903	1.65021e-59	promoter	C2orf7	NM_032319	110	110
1052	chr2	74153740	74154266	1.56366e-30	promoter	DGUOK	NM_080918	315	228
1053	chr2	74405803	74406415	2.94174e-49	promoter	MOBKL1B	NM_018221	193	193
1054	chr2	74425569	74425877	7.78406e-24	promoter	MTHFD2	NM_006636	189	181
1055	chr2	74648626	74649071	6.84287e-29	promoter	WDR54	NM_032118	188	60
1056	chr2	74685176	74685684	8.62027e-47	promoter	WBP1	NM_012477	109	109
1057	chr2	74699415	74699951	1.28905e-24	promoter	MRPL53	NM_053050	513	347
1058	chr2	74734087	74735028	2.013e-76	promoter	PCGF1	NM_032673	735	227
1059	chr2	74967771	74968231	9.5619e-35	downstream	SEMA4F	NM_004263	0	0
1060	chr2	75072536	75072801	2.47776e-26	intron	HK2	NM_000189	266	0
1061	chr2	75185624	75186210	7.50916e-31	promoter	POLE4	NM_019896	437	246
1062	chr2	75327633	75327954	3.10802e-24	intron	TACR1	NM_015727	322	0
1063	chr2	75874036	75874287	8.71613e-24	promoter	MRPL19	NM_014763	252	62
1064	chr2	81708392	81708734	3.55488e-37	distal upstream	LRRTM1	NM_178839	0	0
1065	chr2	83804263	83804541	3.35698e-22	distal upstream	FUNDC2P2	NR_003663	0	0
1066	chr2	85146806	85147358	8.24986e-31	downstream	TMSB10	NM_021103	0	0
1067	chr2	85153014	85153355	2.33053e-23	downstream	TMSB10	NM_021103	0	0
1068	chr2	85660728	85661211	1.0821e-28	promoter	SH2D6	NM_198482	0	0
1069	chr2	85684941	85685514	7.36241e-41	downstream	SH2D6	NM_198482	0	0
1070	chr2	85765779	85766396	1.54256e-31	promoter	MAT2A	NM_005911	110	110
1071	chr2	85822513	85822839	1.45623e-24	promoter	RNF181	NM_016494	4	4
1072	chr2	85999500	85999855	6.41503e-21	intron	ATOH8	NM_032827	356	0
1073	chr2	86332576	86333464	1.21319e-56	promoter	POLR1A	NM_015425	864	618
1074	chr2	86422111	86422881	2.88155e-63	promoter	IMMT	NM_001100169	771	422
1075	chr2	86667797	86668588	2.28899e-32	promoter	KDM3A	NM_018433	319	304
1076	chr2	86790221	86790802	7.31479e-39	promoter	VPS24	NM_001193517	400	195
1077	chr2	87623607	87624160	0	distal upstream	NCRNA00152	NR_024204	0	0
1078	chr2	87641864	87642258	2.42618e-31	distal upstream	NCRNA00152	NR_024204	0	0
1079	chr2	87643479	87643776	2.09451e-20	distal upstream	NCRNA00152	NR_024204	0	0
1080	chr2	87644439	87644884	6.4513e-47	distal upstream	NCRNA00152	NR_024204	0	0
1081	chr2	87655500	87656037	3.6651e-33	distal upstream	NCRNA00152	NR_024204	0	0
1082	chr2	88124458	88124709	1.58352e-47	promoter	RGPD2	NM_001078170	252	0
1083	chr2	88316234	88316485	3.82701e-21	distal upstream	RGPD1	NM_001024457	0	0
1084	chr2	88926736	88927914	3.83192e-96	promoter	EIF2AK3	NM_004836	359	359
1085	chr2	89514298	89514549	3.87945e-23	downstream	ANKRD36BP2	NR_015424	0	0
1086	chr2	89848491	89849063	1.38758e-86	downstream	ANKRD36BP2	NR_015424	0	0
1087	chr2	89850998	89851659	5.3784e-136	downstream	ANKRD36BP2	NR_015424	0	0
1088	chr2	89852854	89853496	0	downstream	ANKRD36BP2	NR_015424	0	0
1089	chr2	89860262	89860708	1.05384e-29	downstream	ANKRD36BP2	NR_015424	0	0
1090	chr2	89864998	89865856	6.54556e-212	downstream	ANKRD36BP2	NR_015424	0	0
1091	chr2	89866646	89869624	0	downstream	ANKRD36BP2	NR_015424	0	0
1092	chr2	89869645	89873603	0	downstream	ANKRD36BP2	NR_015424	0	0
1093	chr2	89874068	89874339	5.30863e-25	downstream	ANKRD36BP2	NR_015424	0	0
1094	chr2	89874858	89876169	0	downstream	ANKRD36BP2	NR_015424	0	0
1095	chr2	89876598	89880099	0	downstream	ANKRD36BP2	NR_015424	0	0
1096	chr2	90372229	90372954	6.14162e-26	downstream	ANKRD36BP2	NR_015424	0	0
1097	chr2	90373200	90373752	6.31266e-63	downstream	ANKRD36BP2	NR_015424	0	0
1098	chr2	90481978	90482504	9.0433e-92	downstream	LOC654342	NR_027238	0	0
1099	chr2	90485087	90485651	4.80538e-143	downstream	LOC654342	NR_027238	0	0
1100	chr2	91599243	91599614	4.03903e-95	downstream	LOC654342	NR_027238	0	0
1101	chr2	91760442	91761005	1.35119e-45	downstream	LOC654342	NR_027238	0	0
1102	chr2	91763574	91764210	2.00774e-45	downstream	LOC654342	NR_027238	0	0
1103	chr2	91787051	91787745	1.62085e-43	downstream	LOC654342	NR_027238	0	0
1104	chr2	91816368	91817248	5.46855e-41	downstream	LOC654342	NR_027238	0	0
1105	chr2	91954355	91954809	3.02724e-42	distal upstream	GGT8P	NR_003503	0	0
1106	chr2	91958237	91958509	5.36174e-21	distal upstream	GGT8P	NR_003503	0	0
1107	chr2	92269255	92269985	1.06789e-226	downstream	ACTR3BP2	NR_027714	0	0
1108	chr2	92272790	92273356	1.16512e-43	downstream	ACTR3BP2	NR_027714	0	0
1109	chr2	92274401	92274990	2.30613e-31	downstream	ACTR3BP2	NR_027714	0	0
1110	chr2	92275633	92276285	0	downstream	ACTR3BP2	NR_027714	0	0
1111	chr2	92276651	92276904	4.87254e-25	downstream	ACTR3BP2	NR_027714	0	0
1112	chr2	92280988	92281690	0	downstream	ACTR3BP2	NR_027714	0	0
1113	chr2	92286562	92287086	1.99197e-121	downstream	ACTR3BP2	NR_027714	0	0
1114	chr2	92289724	92289975	2.18567e-27	downstream	ACTR3BP2	NR_027714	0	0
1115	chr2	92290211	92291478	7.44812e-162	downstream	ACTR3BP2	NR_027714	0	0
1116	chr2	92296080	92296406	3.93194e-27	downstream	ACTR3BP2	NR_027714	0	0
1117	chr2	92296541	92297092	0	downstream	ACTR3BP2	NR_027714	0	0
1118	chr2	92297705	92298171	5.97723e-143	downstream	ACTR3BP2	NR_027714	0	0
1119	chr2	92300538	92301218	7.42071e-118	downstream	ACTR3BP2	NR_027714	0	0
1120	chr2	92305466	92306328	0	downstream	ACTR3BP2	NR_027714	0	0
1121	chr2	92306692	92306965	3.68343e-23	downstream	ACTR3BP2	NR_027714	0	0
1122	chr2	92307309	92307560	1.97771e-20	downstream	ACTR3BP2	NR_027714	0	0
1123	chr2	92307703	92308270	3.06039e-106	downstream	ACTR3BP2	NR_027714	0	0
1124	chr2	92315239	92315610	0	downstream	ACTR3BP2	NR_027714	0	0
1125	chr2	92315934	92316702	8.49728e-44	downstream	ACTR3BP2	NR_027714	0	0
1126	chr2	92317372	92318090	0	downstream	ACTR3BP2	NR_027714	0	0
1127	chr2	92318459	92319444	1.38734e-175	downstream	ACTR3BP2	NR_027714	0	0
1128	chr2	92319943	92321397	0	downstream	ACTR3BP2	NR_027714	0	0
1129	chr2	92321534	92321952	1.43582e-34	downstream	ACTR3BP2	NR_027714	0	0
1130	chr2	92323209	92324458	5.51981e-234	downstream	ACTR3BP2	NR_027714	0	0
1131	chr2	95831046	95831699	3.5912e-55	promoter	ZNF2	NM_001017396	518	424
1132	chr2	95971264	95971726	6.92449e-31	intron	KCNIP3	NM_013434	463	0
1133	chr2	95999549	96000143	5.93298e-45	intron	KCNIP3	NM_001034914	595	0
1134	chr2	96931680	96932255	1.18392e-34	promoter	CIAO1	NM_004804	445	417
1135	chr2	97498637	97499050	1.77055e-24	exon	ANKRD23	NM_144994	414	414
1136	chr2	97523633	97524151	2.31231e-32	promoter	ANKRD39	NM_016466	124	124
1137	chr2	97865333	97865715	1.2199e-26	intron	ANKRD36	NM_001164315	383	0
1138	chr2	98262243	98262498	4.30689e-20	promoter	COX5B	NM_001862	0	0
1139	chr2	98279696	98279948	2.20845e-24	promoter	ACTR1B	NM_005735	253	0
1140	chr2	98485842	98486200	1.88525e-24	intron	TMEM131	NM_015348	359	0
1141	chr2	98612300	98612874	1.71882e-50	promoter	TMEM131	NM_015348	55	55
1142	chr2	99757687	99758335	1.5346e-37	promoter	TSGA10	NM_182911	649	300
1143	chr2	99771193	99771940	8.5965e-40	promoter	LIPT1	NM_015929	524	98
1144	chr2	99797378	99797937	2.09885e-26	promoter	MRPL30	NM_145212	476	251
1145	chr2	99952530	99953325	1.71688e-95	promoter	TXNDC9	NM_005783	331	160
1146	chr2	99953446	99953897	6.90229e-24	promoter	EIF5B	NM_015904	65	65
1147	chr2	100106559	100107145	3.72709e-32	promoter	REV1	NM_001037872	0	0
1148	chr2	100907619	100908124	1.0368e-40	intron	LONRF2	NM_198461	506	0
1149	chr2	100982000	100982313	1.01132e-21	distal upstream	LONRF2	NM_198461	0	0
1150	chr2	101179061	101179862	1.78626e-99	promoter	PDCL3	NM_024065	446	119
1151	chr2	101618407	101618658	3.70272e-21	promoter	RPL31	NM_001099693	0	0
1152	chr2	101730019	101730322	3.36591e-22	intron	TBC1D8	NM_001102426	304	0
1153	chr2	101924944	101925482	2.33898e-50	promoter	RNF149	NM_173647	235	235
1154	chr2	102844064	102844636	5.08316e-63	intron	IL1RL2	NM_003854	573	0
1155	chr2	103353215	103353624	2.72754e-27	promoter	MFSD9	NM_032718	123	123
1156	chr2	105654080	105654664	1.15483e-34	promoter	MRPS9	NM_182640	183	183
1157	chr2	105654719	105654970	2.59218e-23	promoter	MRPS9	NM_182640	252	0
1158	chr2	105993234	105993487	7.77111e-20	intron	FHL2	NM_001039492	254	0
1159	chr2	107618886	107619267	1.98892e-20	distal upstream	ST6GAL2	NM_032528	0	0
1160	chr2	108128802	108129284	6.63439e-27	downstream	LOC729121	NR_024439	0	0
1161	chr2	109150288	109150561	4.86576e-21	promoter	LIMS1	NM_001193483	0	0
1162	chr2	109335638	109336220	1.14479e-88	promoter	RANBP2	NM_006267	285	199
1163	chr2	109588414	109589011	3.16922e-39	intron	EDAR	NM_022336	598	0
1164	chr2	109815733	109816130	1.74732e-144	intron	MIR4265	NR_036223	398	0
1165	chr2	109830249	109830913	2.03157e-69	intron	MIR4265	NR_036223	665	0
1166	chr2	110270829	110271177	1.24283e-22	downstream	2013-09-10	NM_144710	0	0
1167	chr2	110371467	110371980	1.98097e-40	promoter	2013-09-10	NM_144710	388	388
1168	chr2	110858854	110859240	1.0749e-28	intron	MALL	NM_005434	387	0
1169	chr2	110859561	110860008	1.44177e-24	intron	MALL	NM_005434	448	0
1170	chr2	110863536	110864050	1.32057e-25	intron	MALL	NM_005434	515	0
1171	chr2	111435637	111435978	2.009e-24	promoter	BUB1	NM_004336	48	48
1172	chr2	112280444	112280922	7.20711e-33	distal upstream	LOC541471	NR_015395	0	0
1173	chr2	112293186	112293437	1.73112e-24	distal upstream	LOC541471	NR_015395	0	0
1174	chr2	112382030	112382525	2.23544e-36	distal upstream	LOC541471	NR_015395	0	0
1175	chr2	112416953	112417335	1.13968e-26	distal upstream	LOC541471	NR_015395	0	0
1176	chr2	112417394	112417914	8.50671e-33	distal upstream	LOC541471	NR_015395	0	0
1177	chr2	112456322	112457016	4.58011e-126	downstream	ANAPC1	NM_022662	0	0
1178	chr2	112463270	112463888	2.67944e-47	downstream	ANAPC1	NM_022662	0	0
1179	chr2	112703995	112704604	1.22517e-44	intron	MERTK	NM_006343	610	0
1180	chr2	112811685	112812292	4.90739e-46	promoter	TMEM87B	NM_032824	0	0
1181	chr2	113032892	113033228	8.4658e-27	promoter	ZC3H6	NM_198581	52	52
1182	chr2	113342013	113342599	9.39303e-68	promoter	CHCHD5	NM_032309	565	192
1183	chr2	113968893	113969144	9.6203e-22	intron	LOC654433	NR_015377	252	0
1184	chr2	113998442	113998995	5.73107e-48	intron	LOC654433	NR_015377	554	0
1185	chr2	114341342	114341597	6.01729e-21	promoter	WASH2P	NR_024077	256	164
1186	chr2	114361399	114361746	4.61149e-25	promoter	DDX11L2	NR_024004	0	0
1187	chr2	114514112	114514652	1.40951e-31	promoter	SLC35F5	NM_025181	289	289
1188	chr2	114635536	114635787	5.00985e-21	distal upstream	ACTR3	NM_005721	0	0
1189	chr2	114647191	114647690	2.03372e-21	promoter	ACTR3	NM_005721	155	155
1190	chr2	118572092	118572548	2.30183e-33	promoter	DDX18	NM_006773	295	185
1191	chr2	118845624	118845897	3.61488e-21	promoter	INSIG2	NM_016133	0	0
1192	chr2	119201267	119201599	4.24524e-21	downstream	INSIG2	NM_016133	0	0
1193	chr2	119425944	119426544	3.63914e-28	downstream	EN1	NM_001426	0	0
1194	chr2	119443980	119444347	1.86992e-28	downstream	EN1	NM_001426	0	0
1195	chr2	119998220	119998636	1.47212e-27	intron	STEAP3	NM_182915	417	0
1196	chr2	120517005	120517584	2.75588e-33	promoter	PTPN4	NM_002830	379	379
1197	chr2	122288464	122289031	1.53993e-38	promoter	RNU4ATAC	NR_023343	568	122
1198	chr2	122407101	122407529	7.43917e-23	promoter	CLASP1	NM_001142273	0	0
1199	chr2	122512950	122513391	9.52422e-24	promoter	TSN	NM_004622	272	272
1200	chr2	126454078	126454627	6.87039e-43	distal upstream	GYPC	NM_016815	0	0
1201	chr2	127414740	127416002	1.2482e-65	promoter	GYPC	NM_016815	1263	0
1202	chr2	127822267	127822726	1.36101e-41	intron	BIN1	NM_139350	460	0
1203	chr2	127984363	127984759	6.94636e-24	distal upstream	CYP27C1	NM_001001665	0	0
1204	chr2	128145557	128145878	1.20361e-25	distal upstream	PROC	NM_000312	0	0
1205	chr2	128266066	128266642	4.59794e-41	intron	IWS1	NM_017969	577	0
1206	chr2	128283993	128284402	5.96618e-22	promoter	IWS1	NM_017969	95	95
1207	chr2	128568740	128568991	2.28364e-21	promoter	WDR33	NM_001006622	22	22
1208	chr2	128785606	128785895	1.4381e-24	promoter	SAP130	NM_024545	0	0
1209	chr2	128848682	128848933	1.43828e-21	promoter	UGGT1	NR_027671	181	181
1210	chr2	129546363	129546681	1.23994e-21	distal upstream	HS6ST1	NM_004807	0	0
1211	chr2	129549844	129550291	2.49229e-21	distal upstream	HS6ST1	NM_004807	0	0
1212	chr2	130938921	130939190	2.4467e-26	promoter	SMPD4	NM_017951	270	89
1213	chr2	131094815	131095149	1.08012e-26	downstream	CCDC115	NM_032357	0	0
1214	chr2	131099646	131100113	9.89312e-28	promoter	CCDC115	NM_032357	277	277
1215	chr2	131100133	131100690	2.67089e-43	promoter	IMP4	NM_033416	203	54
1216	chr2	131484990	131485493	8.35795e-45	promoter	GPR148	NM_207364	0	0
1217	chr2	131582047	131582351	2.43761e-21	downstream	FAM123C	NM_001105194	0	0
1218	chr2	132250275	132250792	5.1091e-46	promoter	LOC150776	NR_026922	408	329
1219	chr2	132403004	132403339	2.54416e-24	downstream	POTEKP	NR_033885	0	0
1220	chr2	132779440	132779797	1.89501e-34	downstream	ANKRD30BL	NR_027019	0	0
1221	chr2	132986886	132987260	1.33063e-27	intron	MIR663B	NR_031608	375	0
1222	chr2	132996252	132996827	3.83631e-68	intron	MIR663B	NR_031608	576	0
1223	chr2	133003062	133003639	7.15809e-114	intron	MIR663B	NR_031608	578	0
1224	chr2	133011759	133013267	0	promoter	MIR663B	NR_031608	1509	0
1225	chr2	133015201	133015452	2.63849e-21	promoter	ANKRD30BL	NR_027020	252	252
1226	chr2	133016320	133017568	0	promoter	ANKRD30BL	NR_027020	0	0
1227	chr2	133018542	133020523	0	distal upstream	ANKRD30BL	NR_027020	0	0
1228	chr2	133022887	133023846	0	distal upstream	ANKRD30BL	NR_027020	0	0
1229	chr2	133023867	133024118	2.76029e-22	distal upstream	ANKRD30BL	NR_027020	0	0
1230	chr2	133024992	133026022	0	distal upstream	ANKRD30BL	NR_027020	0	0
1231	chr2	133026459	133032068	0	distal upstream	ANKRD30BL	NR_027020	0	0
1232	chr2	133032419	133033818	0	distal upstream	ANKRD30BL	NR_027020	0	0
1233	chr2	133034126	133035105	0	distal upstream	ANKRD30BL	NR_027020	0	0
1234	chr2	133173871	133174122	9.88499e-22	promoter	GPR39	NM_001508	0	0
1235	chr2	134022939	134023407	5.425e-37	intron	NCKAP5	NM_207363	469	0
1236	chr2	134084222	134084719	4.02364e-34	intron	NCKAP5	NM_207363	498	0
1237	chr2	135675874	135676587	3.86057e-84	promoter	LOC100129961	NR_036549	499	236
1238	chr2	136288144	136289295	4.28628e-90	promoter	ZRANB3	NM_032143	877	233
1239	chr2	136498895	136499479	1.96592e-35	promoter	UBXN4	NM_014607	292	292
1240	chr2	136633779	136634409	5.54316e-59	promoter	MCM6	NM_005915	233	184
1241	chr2	136875944	136876283	8.41197e-26	promoter	CXCR4	NM_003467	0	0
1242	chr2	136993682	136994221	8.50985e-44	distal upstream	CXCR4	NM_003467	0	0
1243	chr2	138817806	138818189	1.45431e-24	downstream	HNMT	NM_006895	0	0
1244	chr2	138829726	138830307	1.67753e-33	downstream	HNMT	NM_006895	0	0
1245	chr2	139705606	139706107	3.54255e-41	downstream	LOC647012	NR_033658	0	0
1246	chr2	141111114	141111558	7.88247e-29	intron	LOC647012	NR_033658	445	0
1247	chr2	145090127	145090617	8.92754e-40	promoter	GTDC1	NM_001164629	0	0
1248	chr2	145769732	145770253	6.07729e-42	intron	DKFZp686O1327	NR_033870	522	0
1249	chr2	145915591	145916190	2.02602e-52	downstream	DKFZp686O1327	NR_033870	0	0
1250	chr2	146509386	146510277	3.48504e-70	distal upstream	PABPC1P2	NR_026904	0	0
1251	chr2	147747998	147748445	4.53993e-23	downstream	PABPC1P2	NR_026904	0	0
1252	chr2	147907399	147908084	1.01498e-57	downstream	PABPC1P2	NR_026904	0	0
1253	chr2	148777615	148778843	3.01568e-171	promoter	ORC4	NM_001190882	1229	325
1254	chr2	149401751	149402233	1.04704e-22	promoter	EPC2	NM_015630	0	0
1255	chr2	149402518	149403127	3.8926e-47	promoter	EPC2	NM_015630	569	181
1256	chr2	149403439	149403875	5.76328e-28	promoter	EPC2	NM_015630	437	0
1257	chr2	149925715	149926380	2.00717e-60	intron	LYPD6B	NM_177964	666	0
1258	chr2	150056544	150057062	1.21896e-34	intron	LYPD6	NM_001195685	519	0
1259	chr2	150267451	150267880	4.5757e-20	intron	LYPD6	NM_194317	430	0
1260	chr2	150850683	150851422	3.10579e-77	distal upstream	MMADHC	NM_015702	0	0
1261	chr2	152266010	152266636	5.11078e-49	promoter	RIF1	NM_001177663	241	186
1262	chr2	152684722	152685221	2.51705e-34	promoter	ARL5A	NM_177985	288	288
1263	chr2	153032422	153032698	5.98528e-23	promoter	STAM2	NM_005843	85	85
1264	chr2	153057083	153057566	2.02067e-47	distal upstream	STAM2	NM_005843	0	0
1265	chr2	153573698	153574409	3.02534e-53	promoter	PRPF40A	NM_017892	278	107
1266	chr2	153574598	153575214	6.52437e-42	promoter	ARL6IP6	NM_152522	617	617
1267	chr2	153575215	153575790	4.31836e-35	promoter	ARL6IP6	NM_152522	576	324
1268	chr2	154023005	154023439	1.88174e-21	downstream	RPRM	NM_019845	0	0
1269	chr2	154333374	154333953	2.13057e-43	promoter	RPRM	NM_019845	103	103
1270	chr2	154335609	154336045	7.83807e-23	promoter	RPRM	NM_019845	0	0
1271	chr2	157197848	157198327	2.1833e-27	distal upstream	NR4A2	NM_006186	0	0
1272	chr2	158030158	158030680	1.60055e-37	distal upstream	GALNT5	NM_014568	0	0
1273	chr2	160568650	160569198	1.11908e-51	promoter	2013-03-07	NM_022826	190	109
1274	chr2	161062019	161062450	2.19546e-24	distal upstream	ITGB6	NM_000888	0	0
1275	chr2	161113602	161114091	2.73962e-30	distal upstream	ITGB6	NM_000888	0	0
1276	chr2	161244355	161244815	9.88542e-35	intron	RBMS1	NM_016836	461	0
1277	chr2	161274183	161274724	2.19443e-42	intron	RBMS1	NM_016836	542	0
1278	chr2	161329502	161329765	3.16851e-20	intron	RBMS1	NM_016836	264	0
1279	chr2	162134953	162137526	6.69781e-108	distal upstream	PSMD14	NM_005805	0	0
1280	chr2	162137933	162139232	5.29025e-196	distal upstream	PSMD14	NM_005805	0	0
1281	chr2	162885804	162886407	2.64398e-40	intron	DPP4	NM_001935	604	0
1282	chr2	163200441	163201014	1.20208e-38	promoter	GCA	NM_012198	433	204
1283	chr2	164204505	164205069	2.62116e-47	downstream	FIGN	NM_018086	0	0
1284	chr2	166458305	166458662	1.64719e-22	intron	CSRNP3	NM_024969	358	0
1285	chr2	169658728	169659175	6.08068e-37	promoter	NOSTRIN	NM_001039724	448	286
1286	chr2	169948625	169949081	1.13841e-40	intron	DHRS9	NM_001142271	457	0
1287	chr2	170550603	170551190	1.77254e-68	promoter	C2orf77	NM_001085447	546	321
1288	chr2	172544388	172544639	6.21033e-23	promoter	DYNC1I2	NM_001378	252	0
1289	chr2	172778678	172779127	7.79501e-25	promoter	HAT1	NM_003642	194	84
1290	chr2	172779318	172779569	5.13853e-20	promoter	HAT1	NM_003642	252	0
1291	chr2	172864697	172865192	3.42292e-35	promoter	METAP1D	NM_199227	390	114
1292	chr2	172948945	172949275	5.27551e-22	promoter	DLX1	NM_001038493	0	0
1293	chr2	172963478	172963819	1.64759e-24	downstream	DLX2	NM_004405	0	0
1294	chr2	173118139	173118390	1.02146e-21	distal upstream	DLX2	NM_004405	0	0
1295	chr2	173307141	173307418	5.35319e-23	intron	ITGA6	NM_000210	278	0
1296	chr2	173420130	173420695	4.3785e-78	promoter	PDK1	NM_002610	0	0
1297	chr2	174904355	174904836	2.36104e-26	distal upstream	SP3	NM_001172712	0	0
1298	chr2	175112960	175113404	7.40028e-23	promoter	OLA1	NM_001011708	406	187
1299	chr2	175863047	175863457	8.30195e-24	intron	CHN1	NM_001822	411	0
1300	chr2	176032499	176033344	1.99364e-74	promoter	ATF2	NM_001880	399	121
1301	chr2	176465066	176465615	6.02709e-38	downstream	KIAA1715	NM_030650	0	0
1302	chr2	177618445	177618885	1.25833e-22	distal upstream	MIR1246	NR_031648	0	0
1303	chr2	178031107	178031378	2.33215e-21	distal upstream	HNRNPA3	NM_194247	0	0
1304	chr2	178076947	178077537	1.13818e-33	promoter	HNRNPA3	NM_194247	117	117
1305	chr2	178077743	178078130	7.66586e-23	promoter	HNRNPA3	NM_194247	388	0
1306	chr2	178128243	178128551	9.80407e-23	promoter	NFE2L2	NM_001145412	309	309
1307	chr2	178262113	178262671	1.46225e-31	intron	AGPS	NM_003659	559	0
1308	chr2	178417331	178417967	5.41046e-41	promoter	TTC30B	NM_152517	194	194
1309	chr2	178483355	178483907	2.94356e-30	promoter	TTC30A	NM_152275	340	340
1310	chr2	178976916	178977359	5.9148e-28	promoter	RBM45	NM_152945	179	179
1311	chr2	179279267	179279829	5.97823e-44	intron	MIR548N	NR_031666	563	0
1312	chr2	179315966	179316305	7.97646e-30	promoter	DFNB59	NM_001042702	340	144
1313	chr2	179971401	179971679	1.29848e-22	exon	CCDC141	NM_173648	279	279
1314	chr2	182655995	182656422	6.04323e-22	distal upstream	SSFA2	NM_001130445	0	0
1315	chr2	182741468	182742146	2.74337e-27	distal upstream	SSFA2	NM_001130445	0	0
1316	chr2	182885422	182885698	5.1314e-21	intron	PPP1R1C	NM_001080545	277	0
1317	chr2	182942202	182942596	7.07138e-23	intron	PPP1R1C	NM_001080545	395	0
1318	chr2	183189384	183189819	2.61726e-22	intron	PDE1A	NM_005019	436	0
1319	chr2	183230587	183230938	3.8115e-26	intron	PDE1A	NM_005019	352	0
1320	chr2	183231324	183231669	8.44043e-24	intron	PDE1A	NM_005019	346	0
1321	chr2	183780061	183780480	1.33377e-20	distal upstream	FRZB	NM_001463	0	0
1322	chr2	183901695	183902164	2.28333e-22	promoter	NCKAP1	NM_013436	470	0
1323	chr2	183943130	183943930	6.46068e-50	promoter	DUSP19	NM_080876	645	602
1324	chr2	183988946	183989385	1.46043e-27	promoter	NUP35	NM_138285	304	144
1325	chr2	186994910	186995512	2.07156e-43	distal upstream	ZC3H15	NM_018471	0	0
1326	chr2	187350451	187351261	6.5823e-86	promoter	ZC3H15	NM_018471	378	301
1327	chr2	189156984	189157425	1.57282e-23	promoter	GULP1	NM_016315	37	37
1328	chr2	189157506	189158095	2.48126e-39	promoter	GULP1	NM_016315	590	334
1329	chr2	189187338	189187809	8.84863e-33	intron	MIR561	NR_030287	472	0
1330	chr2	189382469	189382793	7.0959e-20	intron	MIR561	NR_030287	325	0
1331	chr2	190119119	190119445	1.18277e-21	distal upstream	COL5A2	NM_000393	0	0
1332	chr2	190126263	190126514	2.8275e-21	distal upstream	COL5A2	NM_000393	0	0
1333	chr2	190525758	190526485	7.95782e-173	promoter	ASNSD1	NM_019048	362	213
1334	chr2	190627068	190627720	2.40815e-36	promoter	OSGEPL1	NM_022353	653	311
1335	chr2	190648655	190649500	1.01043e-51	promoter	ORMDL1	NM_001128150	846	510
1336	chr2	191184357	191184934	2.36396e-68	promoter	HIBCH	NM_198047	415	331
1337	chr2	191333877	191334316	2.82937e-21	intron	MFSD6	NM_017694	440	0
1338	chr2	191514819	191515077	5.57237e-21	promoter	NAB1	NM_005966	259	0
1339	chr2	191878701	191879139	7.12463e-24	promoter	STAT1	NM_139266	276	234
1340	chr2	191884922	191885476	1.55327e-66	distal upstream	STAT1	NM_139266	0	0
1341	chr2	192542499	192543086	5.99196e-52	promoter	OBFC2A	NR_024415	290	290
1342	chr2	192731652	192732079	8.50731e-29	distal upstream	SDPR	NM_004657	0	0
1343	chr2	194711990	194712341	1.57567e-29	downstream	PCGEM1	NR_002769	0	0
1344	chr2	196521379	196522094	2.17159e-106	promoter	SLC39A10	NM_020342	564	359
1345	chr2	196522858	196523111	2.75717e-20	promoter	SLC39A10	NM_020342	254	0
1346	chr2	197036060	197036326	2.31713e-20	promoter	STK17B	NM_004226	267	267
1347	chr2	197504353	197504814	2.06861e-21	promoter	CCDC150	NM_001080539	460	148
1348	chr2	197791375	197791959	3.41206e-38	promoter	PGAP1	NM_024989	80	80
1349	chr2	198049809	198050173	2.18369e-21	intron	ANKRD44	NM_153697	365	0
1350	chr2	198299423	198300377	3.05636e-44	promoter	SF3B1	NM_012433	349	77
1351	chr2	198317710	198318690	5.17205e-106	promoter	COQ10B	NM_025147	461	159
1352	chr2	198364374	198365262	1.17863e-104	promoter	HSPE1	NM_002157	889	580
1353	chr2	198380423	198380931	8.08233e-36	promoter	MOBKL3	NM_001100819	509	101
1354	chr2	198569874	198570518	1.20353e-62	promoter	MARS2	NM_138395	433	433
1355	chr2	198734254	198734698	1.60663e-28	intron	PLCL1	NM_006226	445	0
1356	chr2	198734822	198735073	2.14031e-21	intron	PLCL1	NM_006226	252	0
1357	chr2	200204552	200205188	1.06704e-43	intron	SATB2	NM_001172509	637	0
1358	chr2	200320144	200320407	3.96584e-20	intron	SATB2	NM_001172509	264	0
1359	chr2	200324305	200324627	1.35782e-24	promoter	SATB2	NM_001172509	323	0
1360	chr2	200775567	200776200	1.0808e-57	promoter	C2orf69	NM_153689	223	223
1361	chr2	200820000	200820403	9.48786e-34	promoter	C2orf47	NM_024520	404	310
1362	chr2	201270360	201270893	4.06721e-30	intron	SPATS2L	NM_001100423	534	0
1363	chr2	201390570	201391216	4.90099e-33	promoter	SGOL2	NM_152524	353	112
1364	chr2	201629914	201630597	1.18915e-46	intron	BZW1	NM_014670	684	0
1365	chr2	201753740	201754674	1.33081e-45	promoter	NIF3L1	NM_021824	736	437
1366	chr2	201828042	201828653	2.78291e-31	promoter	ORC2	NM_006190	383	213
1367	chr2	201936097	201936745	4.94446e-42	promoter	FAM126B	NM_173822	581	346
1368	chr2	202122857	202123321	4.21245e-30	promoter	CASP8	NM_001080125	465	249
1369	chr2	202316193	202316588	5.6342e-24	promoter	STRADB	NM_018571	325	325
1370	chr2	202645693	202646101	7.7566e-29	promoter	ALS2	NM_001135745	203	203
1371	chr2	203239658	203240089	3.75296e-29	promoter	BMPR2	NM_001204	0	0
1372	chr2	203240540	203240971	2.96628e-24	promoter	BMPR2	NM_001204	0	0
1373	chr2	203499468	203499719	5.78135e-20	promoter	FAM117B	NM_173511	0	0
1374	chr2	203776196	203776553	3.1244e-25	promoter	WDR12	NM_018256	358	358
1375	chr2	203879009	203879697	5.12435e-170	promoter	NBEAL1	NM_001114132	97	97
1376	chr2	205179858	205180448	2.40975e-45	distal upstream	PARD3B	NM_152526	0	0
1377	chr2	205317143	205317688	4.67807e-44	distal upstream	PARD3B	NM_152526	0	0
1378	chr2	205889544	205890166	3.80246e-42	intron	PARD3B	NM_152526	623	0
1379	chr2	207024092	207024734	5.09349e-44	promoter	EEF1B2	NM_001959	514	514
1380	chr2	207629953	207630396	6.22707e-28	promoter	FASTKD2	NM_014929	384	364
1381	chr2	207630448	207630699	8.94381e-22	promoter	FASTKD2	NM_014929	252	39
1382	chr2	208030874	208031237	3.64043e-30	promoter	KLF7	NM_003709	0	0
1383	chr2	208123280	208123564	9.8234e-21	distal upstream	KLF7	NM_003709	0	0
1384	chr2	208394374	208394965	4.32764e-58	promoter	CREB1	NM_134442	351	244
1385	chr2	208481663	208482266	3.87146e-41	intron	FAM119A	NM_145280	604	0
1386	chr2	208490153	208490481	7.05271e-21	promoter	FAM119A	NM_001127395	0	0
1387	chr2	208575810	208576380	1.44112e-41	promoter	CCNYL1	NM_152523	118	118
1388	chr2	208634472	208634977	3.60395e-26	promoter	FZD5	NM_003468	0	0
1389	chr2	209119277	209119701	1.32323e-27	promoter	IDH1	NM_005896	425	40
1390	chr2	209130429	209131049	1.74322e-79	promoter	PIKFYVE	NM_015040	60	60
1391	chr2	209672347	209672939	3.22104e-38	downstream	PTH2R	NM_005048	0	0
1392	chr2	210233611	210234081	7.16196e-32	distal upstream	MAP2	NM_001039538	0	0
1393	chr2	210340983	210341589	2.40285e-27	intron	MAP2	NM_001039538	607	0
1394	chr2	210360649	210361347	3.7971e-72	intron	MAP2	NM_001039538	699	0
1395	chr2	210867008	210867491	3.92201e-30	promoter	RPE	NM_006916	141	141
1396	chr2	211035006	211035806	2.44779e-38	promoter	C2orf67	NM_152519	801	0
1397	chr2	211036039	211036471	1.22925e-25	promoter	C2orf67	NM_152519	13	13
1398	chr2	211423206	211424325	2.73982e-63	promoter	CPS1	NM_001875	1120	0
1399	chr2	213092370	213092812	9.91541e-25	intron	MIR548F2	NR_031643	443	0
1400	chr2	213093384	213094027	5.62271e-50	intron	MIR548F2	NR_031643	644	0
1401	chr2	214148919	214149502	3.06803e-43	promoter	SPAG16	NM_001025436	388	229
1402	chr2	215673942	215674504	6.10455e-38	promoter	BARD1	NM_000465	487	294
1403	chr2	215674762	215675142	9.82659e-27	promoter	BARD1	NM_000465	0	0
1404	chr2	216176623	216176935	6.7707e-20	promoter	ATIC	NM_004044	258	207
1405	chr2	216973635	216974384	2.52232e-241	promoter	XRCC5	NM_021141	366	162
1406	chr2	216979093	216979822	1.08707e-48	intron	XRCC5	NM_021141	730	0
1407	chr2	217180657	217181036	2.0098e-25	intron	2013-03-04	NM_020814	380	0
1408	chr2	217276895	217277587	2.76665e-59	promoter	SMARCAL1	NM_014140	452	286
1409	chr2	217363406	217363845	2.34569e-22	promoter	RPL37A	NM_000998	327	82
1410	chr2	217547035	217547318	2.5368e-23	intron	IGFBP5	NM_000599	284	0
1411	chr2	218027183	218027766	1.70107e-33	distal upstream	TNP1	NM_003284	0	0
1412	chr2	218142345	218142894	2.27296e-30	distal upstream	TNP1	NM_003284	0	0
1413	chr2	218550005	218550396	3.07126e-22	intron	DIRC3	NR_026597	392	0
1414	chr2	218556709	218557195	1.74804e-28	intron	DIRC3	NR_026597	487	0
1415	chr2	219081522	219081801	1.07674e-24	promoter	ARPC2	NM_152862	0	0
1416	chr2	219134779	219135055	2.40939e-22	promoter	AAMP	NM_001087	115	115
1417	chr2	219137347	219137871	2.25012e-22	promoter	PNKD	NM_001077399	525	324
1418	chr2	219261107	219261363	3.37239e-22	exon	CTDSP1	NM_021198	257	257
1419	chr2	219432787	219433732	2.54546e-102	promoter	USP37	NM_020935	354	210
1420	chr2	219670995	219671526	3.27879e-32	intron	CYP27A1	NM_000784	532	0
1421	chr2	219773744	219774078	1.86582e-21	downstream	WNT10A	NM_025216	0	0
1422	chr2	220025124	220025731	1.7976e-29	promoter	NHEJ1	NM_024782	464	147
1423	chr2	220042465	220043033	7.5259e-32	promoter	FAM134A	NM_024293	96	96
1424	chr2	220083613	220083864	4.99617e-21	promoter	ABCB6	NM_005689	60	60
1425	chr2	220094452	220094703	5.66739e-21	promoter	ANKZF1	NM_001042410	226	203
1426	chr2	220462368	220462951	9.89554e-34	promoter	STK11IP	NM_052902	357	139
1427	chr2	221089886	221090263	8.95641e-27	distal upstream	MIR4268	NR_036228	0	0
1428	chr2	223520243	223521256	3.6811e-86	promoter	FARSB	NM_005687	585	94
1429	chr2	223958076	223958519	1.23338e-25	downstream	KCNE4	NM_080671	0	0
1430	chr2	224330381	224330988	1.08347e-36	downstream	SCG2	NM_003469	0	0
1431	chr2	224414068	224414423	1.28907e-27	downstream	SCG2	NM_003469	0	0
1432	chr2	224477874	224478273	1.65903e-25	distal upstream	SCG2	NM_003469	0	0
1433	chr2	224505762	224506264	5.40144e-34	distal upstream	SCG2	NM_003469	0	0
1434	chr2	224661634	224662136	4.86454e-35	intron	AP1S3	NM_001039569	503	0
1435	chr2	224679932	224680491	3.64168e-36	intron	AP1S3	NM_001039569	560	0
1436	chr2	224680698	224681424	9.21455e-44	intron	AP1S3	NM_001039569	727	0
1437	chr2	225007144	225007535	1.29548e-24	distal upstream	SERPINE2	NM_006216	0	0
1438	chr2	225225760	225226011	1.61607e-20	downstream	FAM124B	NM_024785	0	0
1439	chr2	225450247	225450856	2.51241e-49	promoter	CUL3	NM_003590	0	0
1440	chr2	225774658	225775125	3.95983e-36	intron	DOCK10	NM_014689	468	0
1441	chr2	226983138	226983477	6.32436e-30	downstream	IRS1	NM_005544	0	0
1442	chr2	227050302	227051059	2.30958e-37	downstream	IRS1	NM_005544	0	0
1443	chr2	227514816	227515251	9.69103e-22	downstream	IRS1	NM_005544	0	0
1444	chr2	228018679	228018966	1.37146e-20	intron	COL4A4	NM_000092	288	0
1445	chr2	228092693	228093350	2.58744e-67	intron	COL4A3	NM_000091	658	0
1446	chr2	228270803	228271330	1.69084e-36	distal upstream	TM4SF20	NM_024795	0	0
1447	chr2	228660736	228661332	7.19699e-45	distal upstream	CCL20	NM_001130046	0	0
1448	chr2	228682704	228683507	9.09168e-94	downstream	CCL20	NM_001130046	0	0
1449	chr2	230045314	230045836	0	intron	PID1	NM_001100818	523	0
1450	chr2	230147857	230148160	4.46609e-21	distal upstream	PID1	NM_001100818	0	0
1451	chr2	230273061	230273501	1.23174e-23	intron	PID1	NM_001100818	441	0
1452	chr2	230590616	230591174	9.81178e-45	distal upstream	DNER	NM_139072	0	0
1453	chr2	231658661	231659136	4.05102e-32	intron	ITM2C	NM_001012514	476	0
1454	chr2	232026541	232027016	6.34005e-28	intron	ARMC9	NM_025139	476	0
1455	chr2	232329007	232329400	1.69298e-24	promoter	NCL	NM_005381	199	160
1456	chr2	232478656	232478907	1.94501e-20	downstream	C2orf57	NM_152614	0	0
1457	chr2	232507338	232507673	9.49961e-24	downstream	C2orf57	NM_152614	0	0
1458	chr2	232531042	232531293	6.78911e-20	distal upstream	PTMA	NM_001099285	0	0
1459	chr2	232571805	232572063	1.25417e-23	promoter	PTMA	NM_001099285	0	0
1460	chr2	232572898	232573265	3.46076e-26	promoter	PTMA	NM_001099285	32	32
1461	chr2	232645773	232646362	1.23505e-54	promoter	PDE6D	NM_002601	202	201
1462	chr2	234073812	234074189	2.36778e-27	intron	ATG16L1	NM_030803	378	0
1463	chr2	234330792	234331315	2.12486e-27	intron	DGKD	NM_003648	524	0
1464	chr2	234883133	234883562	1.58714e-25	intron	TRPM8	NM_024080	430	0
1465	chr2	235111896	235112227	1.47734e-22	downstream	SPP2	NM_006944	0	0
1466	chr2	235244406	235244875	1.88801e-25	downstream	ARL4C	NM_005737	0	0
1467	chr2	235271528	235272138	3.08263e-36	downstream	ARL4C	NM_005737	0	0
1468	chr2	235330905	235331345	8.05669e-29	downstream	ARL4C	NM_005737	0	0
1469	chr2	235599210	235600035	9.40437e-54	distal upstream	ARL4C	NM_005737	0	0
1470	chr2	235748929	235749354	2.36722e-23	distal upstream	SH3BP4	NM_014521	0	0
1471	chr2	235879123	235879616	1.25946e-35	intron	SH3BP4	NM_014521	494	0
1472	chr2	235889887	235890255	1.47007e-30	intron	SH3BP4	NM_014521	369	0
1473	chr2	235935288	235935834	6.10603e-24	intron	SH3BP4	NM_014521	547	0
1474	chr2	235959541	235959922	2.13733e-26	intron	SH3BP4	NM_014521	382	0
1475	chr2	236462301	236462641	8.88238e-21	intron	AGAP1	NM_001037131	341	0
1476	chr2	237551420	237551671	1.12532e-21	downstream	CXCR7	NM_020311	0	0
1477	chr2	237568388	237568866	5.51812e-40	downstream	CXCR7	NM_020311	0	0
1478	chr2	237864873	237865363	1.16197e-31	distal upstream	COPS8	NM_198189	0	0
1479	chr2	238199903	238200202	7.22371e-30	downstream	COL6A3	NM_004369	0	0
1480	chr2	238596258	238596756	7.36496e-47	intron	LRRFIP1	NM_004735	499	0
1481	chr2	238875318	238875569	6.30284e-21	promoter	UBE2F	NM_080678	0	0
1482	chr2	239197347	239197885	6.62568e-45	promoter	PER2	NM_022817	0	0
1483	chr2	239348056	239348547	1.28423e-32	intron	ASB1	NM_001040445	492	0
1484	chr2	239544960	239545422	6.7196e-31	downstream	ASB1	NM_001040445	0	0
1485	chr2	239592981	239593501	7.49789e-39	distal upstream	TWIST2	NM_057179	0	0
1486	chr2	239593506	239594117	4.08914e-33	distal upstream	TWIST2	NM_057179	0	0
1487	chr2	239860122	239860765	3.49414e-52	distal upstream	FLJ43879	NR_034162	0	0
1488	chr2	240020056	240020405	3.01783e-25	intron	MGC16025	NR_026664	350	0
1489	chr2	240196719	240197464	1.5317e-46	intron	MIR4269	NR_036229	746	0
1490	chr2	240201950	240202396	5.89267e-27	intron	MIR4269	NR_036229	447	0
1491	chr2	240322660	240323836	4.57455e-128	promoter	HDAC4	NM_006037	0	0
1492	chr2	240366741	240367192	1.56911e-28	distal upstream	HDAC4	NM_006037	0	0
1493	chr3	208689	209019	4.56634e-22	distal upstream	CHL1	NM_006614	0	0
1494	chr3	290645	291155	1.08807e-29	intron	CHL1	NM_006614	511	0
1495	chr3	306368	306907	9.88476e-38	intron	CHL1	NM_006614	540	0
1496	chr3	3168330	3168940	1.91733e-48	promoter	TRNT1	NM_182916	342	76
1497	chr3	4534661	4535292	5.86847e-47	promoter	ITPR1	NM_002222	262	259
1498	chr3	4783086	4783865	1.30765e-89	intron	EGOT	NR_004428	780	0
1499	chr3	4867610	4868708	2.52248e-57	intron	EGOT	NR_004428	1099	0
1500	chr3	4909739	4910442	2.42078e-65	distal upstream	BHLHE40	NM_003670	0	0
1501	chr3	5028378	5029090	6.89102e-68	downstream	BHLHE40	NM_003670	0	0
1502	chr3	5031059	5031310	3.53126e-20	downstream	BHLHE40	NM_003670	0	0
1503	chr3	5064810	5065385	1.67168e-42	downstream	BHLHE40	NM_003670	0	0
1504	chr3	6849367	6849932	2.3733e-27	distal upstream	GRM7	NM_000844	0	0
1505	chr3	8486090	8486544	2.86651e-33	intron	LOC100288428	NR_033378	455	0
1506	chr3	8671220	8671525	1.72905e-22	exon	C3orf32	NM_015931	306	64
1507	chr3	9004900	9005411	6.78418e-26	promoter	RAD18	NM_020165	260	142
1508	chr3	9404594	9404845	1.36464e-21	promoter	THUMPD3	NM_015453	130	130
1509	chr3	9438339	9439201	3.26264e-134	promoter	LOC440944	NR_027007	836	68
1510	chr3	9464397	9464852	3.19279e-31	intron	SETD5	NM_001080517	456	0
1511	chr3	9791328	9792157	2.09044e-49	promoter	OGG1	NM_016820	531	481
1512	chr3	10157048	10157497	1.51372e-32	promoter	C3orf10	NM_018462	166	166
1513	chr3	10233655	10233943	2.443e-21	intron	IRAK2	NM_001570	289	0
1514	chr3	11178741	11179564	9.41478e-56	promoter	HRH1	NM_001098213	787	308
1515	chr3	11187642	11187965	5.93398e-22	intron	HRH1	NM_001098212	324	0
1516	chr3	11267523	11267823	1.12022e-21	promoter	HRH1	NM_001098211	301	78
1517	chr3	11313882	11314185	3.98381e-23	promoter	ATG7	NM_001144912	177	108
1518	chr3	12525441	12526162	1.95934e-107	promoter	TSEN2	NM_001145393	233	233
1519	chr3	12598426	12599000	8.01549e-35	promoter	MKRN2	NM_014160	408	83
1520	chr3	13493086	13493559	1.10995e-25	distal upstream	HDAC11	NM_024827	0	0
1521	chr3	14186216	14186540	1.53126e-22	downstream	TMEM43	NM_024334	0	0
1522	chr3	14219808	14220397	7.07405e-49	promoter	XPC	NM_001145769	536	363
1523	chr3	14252442	14252903	9.51247e-32	downstream	LSM3	NM_014463	0	0
1524	chr3	14692777	14693481	8.80127e-191	promoter	C3orf19	NM_016474	230	134
1525	chr3	14989658	14990011	1.97943e-21	promoter	NR2C2	NM_003298	354	0
1526	chr3	15247248	15247771	1.22945e-36	promoter	COL6A4P1	NR_027927	259	259
1527	chr3	15310873	15311477	1.28224e-42	exon	SH3BP5	NM_004844	605	166
1528	chr3	15334343	15335014	5.67434e-64	intron	SH3BP5	NM_004844	672	0
1529	chr3	15642840	15643659	2.54546e-60	promoter	BTD	NM_000060	697	390
1530	chr3	15687492	15688144	1.96535e-35	downstream	BTD	NM_000060	0	0
1531	chr3	15688457	15688848	2.50714e-25	downstream	BTD	NM_000060	0	0
1532	chr3	15839234	15839681	3.73762e-29	promoter	ANKRD28	NM_001195098	448	205
1533	chr3	16101969	16102301	1.50604e-23	distal upstream	GALNTL2	NM_054110	0	0
1534	chr3	16306063	16306951	5.15745e-60	promoter	DPH3	NM_206831	720	508
1535	chr3	16651683	16652194	8.6456e-42	distal upstream	DAZL	NM_001351	0	0
1536	chr3	17681261	17681625	3.37482e-26	intron	TBC1D5	NM_001134381	365	0
1537	chr3	17783689	17784174	4.36006e-28	promoter	TBC1D5	NM_001134380	486	203
1538	chr3	18140358	18140899	1.51605e-33	downstream	SATB1	NM_001195470	0	0
1539	chr3	19930570	19931150	1.28989e-32	intron	EFHB	NM_144715	581	0
1540	chr3	19988240	19988868	5.53448e-61	promoter	RAB5A	NM_004162	298	298
1541	chr3	20095882	20096497	2.81004e-57	intron	KAT2B	NM_003884	616	0
1542	chr3	20227474	20228082	1.67729e-37	promoter	SGOL1	NM_138484	210	134
1543	chr3	23709773	23710115	2.15724e-28	distal upstream	UBE2E1	NM_003341	0	0
1544	chr3	23727251	23727591	2.87928e-26	distal upstream	UBE2E1	NM_003341	0	0
1545	chr3	23958405	23958714	6.13785e-23	promoter	NKIRAS1	NM_020345	210	160
1546	chr3	23987250	23988054	4.14284e-55	promoter	NR1D2	NM_001145425	805	134
1547	chr3	23988893	23989360	2.95513e-27	promoter	NR1D2	NM_001145425	468	0
1548	chr3	25078412	25078663	2.07838e-20	distal upstream	RARB	NM_016152	0	0
1549	chr3	25623659	25624168	8.18407e-44	intron	TOP2B	NM_001068	510	0
1550	chr3	25825158	25825559	2.91627e-33	promoter	NGLY1	NM_018297	402	0
1551	chr3	25831212	25831870	1.06085e-86	promoter	NGLY1	NM_001145294	628	257
1552	chr3	27472585	27473021	3.03423e-26	exon	SLC4A7	NM_003615	437	234
1553	chr3	27525563	27526054	1.72324e-25	distal upstream	SLC4A7	NM_003615	0	0
1554	chr3	27562898	27563441	2.58203e-37	distal upstream	SLC4A7	NM_003615	0	0
1555	chr3	27575284	27575690	3.02442e-22	distal upstream	SLC4A7	NM_003615	0	0
1556	chr3	28282732	28283346	6.33289e-54	promoter	CMC1	NM_182523	224	181
1557	chr3	28390063	28390893	1.25739e-86	promoter	AZI2	NM_001134432	556	528
1558	chr3	29105541	29105792	9.43105e-21	distal upstream	RBMS3	NM_001177711	0	0
1559	chr3	29106717	29107315	8.83998e-64	distal upstream	RBMS3	NM_001177711	0	0
1560	chr3	29324157	29324408	6.92701e-20	promoter	RBMS3	NM_001177711	252	0
1561	chr3	30638803	30639217	4.97445e-34	distal upstream	TGFBR2	NM_001024847	0	0
1562	chr3	31330074	31330544	4.38181e-30	distal upstream	STT3B	NM_178862	0	0
1563	chr3	31573431	31574101	9.86788e-79	promoter	STT3B	NM_178862	0	0
1564	chr3	32010316	32010892	7.80066e-45	intron	ZNF860	NM_001137674	577	0
1565	chr3	32022784	32023378	2.38125e-30	promoter	ZNF860	NM_001137674	595	595
1566	chr3	32290826	32291263	2.41752e-24	intron	CMTM8	NM_178868	438	0
1567	chr3	32463548	32463803	2.67402e-20	intron	CMTM7	NM_181472	256	0
1568	chr3	32726457	32726797	6.021e-25	promoter	CNOT10	NM_015442	101	101
1569	chr3	33481785	33482695	4.02363e-91	promoter	UBP1	NM_001128161	113	113
1570	chr3	33759614	33759937	1.24814e-25	promoter	CLASP2	NM_015097	235	235
1571	chr3	33839870	33840249	4.19979e-32	promoter	PDCD6IP	NM_013374	185	185
1572	chr3	36690316	36690567	1.24361e-20	downstream	DCLK3	NM_033403	0	0
1573	chr3	37034138	37035368	1.25749e-227	promoter	EPM2AIP1	NM_014805	1187	1075
1574	chr3	37284487	37284789	1.20849e-26	promoter	GOLGA4	NM_002078	109	109
1575	chr3	38038196	38038663	1.06348e-26	exon	VILL	NM_015873	468	97
1576	chr3	38066186	38066823	1.56859e-27	promoter	PLCD1	NM_001130964	638	93
1577	chr3	38206234	38207180	4.24224e-200	promoter	OXSR1	NM_005109	156	156
1578	chr3	39188576	39189018	8.52789e-22	intron	CSRNP1	NM_033027	443	0
1579	chr3	39193218	39193529	1.37777e-21	promoter	CSRNP1	NM_033027	312	0
1580	chr3	39194217	39194560	1.20362e-30	promoter	CSRNP1	NM_033027	344	0
1581	chr3	39424930	39425181	6.06784e-21	promoter	SLC25A38	NM_017875	252	252
1582	chr3	39425313	39426010	3.38417e-48	promoter	SLC25A38	NM_017875	698	0
1583	chr3	39448005	39448295	5.09629e-26	promoter	RPSA	NM_002295	93	53
1584	chr3	40494393	40495056	3.23455e-94	distal upstream	RPL14	NM_003973	0	0
1585	chr3	41012673	41012936	1.15676e-20	distal upstream	CTNNB1	NM_001904	0	0
1586	chr3	41013067	41013629	5.39754e-36	distal upstream	CTNNB1	NM_001904	0	0
1587	chr3	41158900	41159345	6.29413e-25	distal upstream	CTNNB1	NM_001904	0	0
1588	chr3	42003503	42004145	9.36059e-71	promoter	ULK4	NM_017886	158	154
1589	chr3	42103220	42103601	6.0988e-24	distal upstream	TRAK1	NM_001042646	0	0
1590	chr3	42623209	42623798	5.4861e-38	promoter	SEC22C	NM_004206	220	92
1591	chr3	42631957	42632493	7.30602e-50	promoter	SS18L2	NM_016305	197	162
1592	chr3	42641469	42642525	1.84858e-121	promoter	NKTR	NM_005385	380	176
1593	chr3	43232133	43232397	6.13063e-20	distal upstream	C3orf39	NM_032806	0	0
1594	chr3	43731869	43732507	5.30689e-41	promoter	ABHD5	NM_016006	134	134
1595	chr3	43811231	43811852	1.49423e-28	downstream	ABHD5	NM_016006	0	0
1596	chr3	44379416	44380630	5.58297e-135	promoter	C3orf23	NM_173826	1021	586
1597	chr3	44803006	44803691	1.45357e-33	promoter	KIF15	NM_020242	652	337
1598	chr3	44903182	44903516	6.16446e-29	promoter	MIR564	NR_030290	138	138
1599	chr3	45208889	45209355	2.38223e-27	distal upstream	CDCP1	NM_022842	0	0
1600	chr3	45730181	45730932	9.28676e-89	promoter	LOC644714	NR_033947	374	374
1601	chr3	45883388	45883837	3.6581e-26	promoter	LZTFL1	NM_020347	234	142
1602	chr3	46152069	46152360	7.51914e-27	distal upstream	XCR1	NM_005283	0	0
1603	chr3	46887040	46887552	1.95079e-30	distal upstream	PRSS42	NM_182702	0	0
1604	chr3	47017575	47018294	4.19717e-106	promoter	CCDC12	NM_144716	696	145
1605	chr3	47323901	47324307	2.70359e-33	promoter	KLHL18	NM_025010	407	324
1606	chr3	47421931	47423038	3.45839e-86	promoter	PTPN23	NM_015466	549	181
1607	chr3	47554814	47555509	4.71487e-62	promoter	C3orf75	NM_001031703	386	174
1608	chr3	47823275	47823943	3.20527e-91	promoter	SMARCC1	NM_003074	131	131
1609	chr3	48128924	48129366	3.77766e-28	promoter	MAP4	NM_002375	443	0
1610	chr3	48130201	48130828	2.38928e-45	promoter	MAP4	NM_002375	569	508
1611	chr3	48481248	48481709	1.66397e-33	promoter	CCDC51	NM_024661	307	50
1612	chr3	48506934	48507574	1.40718e-45	promoter	TREX1	NM_016381	468	468
1613	chr3	48514216	48514584	9.71385e-25	intron	TREX1	NM_016381	369	0
1614	chr3	48594375	48594705	1.70178e-26	promoter	PFKFB4	NM_004567	0	0
1615	chr3	48633118	48633722	6.8007e-30	promoter	COL7A1	NM_000094	0	0
1616	chr3	48646819	48647435	4.07847e-49	promoter	UQCRC1	NM_003365	280	115
1617	chr3	48700856	48701470	6.5031e-62	promoter	CELSR3	NM_001407	0	0
1618	chr3	48722973	48723529	1.37508e-28	promoter	NCKIPSD	NM_016453	362	266
1619	chr3	48885070	48885629	2.20134e-45	promoter	PRKAR2A	NM_004157	201	201
1620	chr3	49044628	49045212	8.41173e-40	promoter	WDR6	NM_018031	577	329
1621	chr3	49058755	49059149	1.70112e-23	promoter	NDUFAF3	NM_199069	395	155
1622	chr3	49131360	49132009	4.66124e-48	promoter	QRICH1	NM_017730	145	145
1623	chr3	49395837	49396088	3.88349e-20	promoter	GPX1	NM_000581	0	0
1624	chr3	49449324	49450112	3.59845e-89	promoter	TCTA	NM_022171	678	639
1625	chr3	49711443	49711694	8.82344e-21	promoter	APEH	NM_001640	252	252
1626	chr3	49823855	49824388	1.96587e-35	promoter	IP6K1	NM_153273	119	119
1627	chr3	49977437	49977688	3.90643e-22	promoter	RBM6	NM_005777	213	183
1628	chr3	50306179	50306577	1.40374e-28	promoter	SEMA3B	NM_001005914	399	0
1629	chr3	50329771	50330191	6.0434e-25	promoter	IFRD2	NM_006764	256	256
1630	chr3	50336775	50337372	1.6702e-26	promoter	HYAL3	NM_003549	179	179
1631	chr3	50337613	50337872	3.43693e-20	promoter	HYAL3	NM_003549	260	260
1632	chr3	50354130	50354603	1.5199e-38	distal upstream	HYAL1	NM_153281	0	0
1633	chr3	50374468	50375205	9.09465e-99	promoter	RASSF1	NM_170713	738	293
1634	chr3	50388093	50388719	2.08361e-35	promoter	NPRL2	NM_006545	627	394
1635	chr3	51422189	51422714	3.44812e-30	promoter	MANF	NM_006010	24	24
1636	chr3	51428364	51428647	3.16229e-20	promoter	RBM15B	NM_013286	0	0
1637	chr3	51533217	51533649	1.43371e-24	promoter	VPRBP	NM_001171904	433	0
1638	chr3	51533763	51534222	1.46461e-25	promoter	VPRBP	NM_001171904	256	131
1639	chr3	51705041	51705292	2.24218e-20	promoter	TEX264	NM_001129884	72	72
1640	chr3	51975891	51976604	1.21216e-48	promoter	PARP3	NM_005485	277	277
1641	chr3	52091226	52091477	5.92256e-20	promoter	DUSP7	NM_001947	0	0
1642	chr3	52321739	52322080	1.33256e-21	promoter	GLYCTK	NM_001144951	246	58
1643	chr3	52570380	52570945	5.38776e-37	promoter	C3orf78	NM_001124767	326	303
1644	chr3	52704737	52705287	3.66743e-33	intron	PBRM1	NM_181042	551	0
1645	chr3	52719895	52720344	1.41661e-25	promoter	GNL3	NM_206826	410	284
1646	chr3	53032772	53033389	1.98324e-32	intron	SFMBT1	NM_001005159	618	0
1647	chr3	53272184	53272666	1.31698e-31	intron	TKT	NM_001135055	483	0
1648	chr3	53303962	53304406	2.92395e-25	distal upstream	TKT	NM_001135055	0	0
1649	chr3	53915790	53916346	1.05433e-29	promoter	ACTR8	NM_022899	440	225
1650	chr3	53925793	53926275	2.37109e-30	promoter	SELK	NM_021237	197	194
1651	chr3	54354273	54355053	7.57932e-53	exon	CACNA2D3	NM_018398	781	118
1652	chr3	55162255	55162753	4.29503e-36	distal upstream	LRTM1	NM_020678	0	0
1653	chr3	55203674	55204269	2.78754e-68	distal upstream	LRTM1	NM_020678	0	0
1654	chr3	55450269	55450932	1.4953e-65	downstream	WNT5A	NM_003392	0	0
1655	chr3	55525120	55525405	2.6036e-20	distal upstream	WNT5A	NM_003392	0	0
1656	chr3	55654496	55654898	2.79038e-24	intron	C3orf51	NR_024615	403	0
1657	chr3	55919698	55919990	1.07527e-20	intron	C3orf51	NR_024615	293	0
1658	chr3	56002350	56002785	5.92209e-29	intron	C3orf51	NR_024615	436	0
1659	chr3	56166237	56166597	2.24229e-22	intron	ERC2	NM_015576	361	0
1660	chr3	56590992	56591318	8.21507e-29	promoter	CCDC66	NM_001012506	136	99
1661	chr3	57541658	57542218	1.8825e-92	promoter	PDE12	NM_177966	239	239
1662	chr3	57582898	57583790	2.36617e-148	promoter	ARF4	NM_001660	318	318
1663	chr3	57678563	57678940	3.89901e-33	promoter	FAM116A	NM_152678	254	254
1664	chr3	57741679	57742287	1.32539e-54	promoter	SLMAP	NM_007159	0	0
1665	chr3	57937211	57937481	3.14165e-20	distal upstream	FLNB	NM_001457	0	0
1666	chr3	58038103	58038547	4.88002e-24	intron	FLNB	NM_001457	445	0
1667	chr3	58149829	58150494	6.23813e-42	intron	DNASE1L3	NM_004944	666	0
1668	chr3	58291781	58292345	2.38379e-55	promoter	RPP14	NM_007042	375	375
1669	chr3	58419118	58419642	5.8349e-51	promoter	PDHB	NR_033384	462	223
1670	chr3	59231591	59232357	1.59558e-58	distal upstream	C3orf67	NM_198463	0	0
1671	chr3	59233029	59233624	3.19956e-37	distal upstream	C3orf67	NM_198463	0	0
1672	chr3	60685635	60686053	2.81811e-22	intron	FHIT	NM_001166243	419	0
1673	chr3	60728242	60728871	3.07491e-75	intron	FHIT	NM_001166243	630	0
1674	chr3	61235721	61236043	2.69746e-26	promoter	FHIT	NM_001166243	323	0
1675	chr3	66271102	66271579	3.22102e-33	promoter	SLC25A26	NR_028475	478	387
1676	chr3	67048384	67048804	2.30932e-32	promoter	KBTBD8	NM_032505	79	70
1677	chr3	67926253	67926936	1.34533e-42	distal upstream	FAM19A1	NM_213609	0	0
1678	chr3	69101159	69101754	5.87606e-47	promoter	TMF1	NM_007114	326	326
1679	chr3	69135414	69135858	1.4373e-29	promoter	ARL6IP5	NM_006407	445	0
1680	chr3	70881466	70881717	1.90307e-20	downstream	MIR1284	NR_031697	0	0
1681	chr3	70899202	70899467	2.82148e-22	downstream	MIR1284	NR_031697	0	0
1682	chr3	72319248	72319691	2.58361e-21	downstream	RYBP	NM_012234	0	0
1683	chr3	72323779	72324058	2.81193e-21	downstream	RYBP	NM_012234	0	0
1684	chr3	72388276	72388639	3.84841e-20	downstream	RYBP	NM_012234	0	0
1685	chr3	72502903	72503372	6.11299e-34	distal upstream	RYBP	NM_012234	0	0
1686	chr3	73159674	73160433	0	downstream	EBLN2	NM_018029	0	0
1687	chr3	75273887	75274201	1.75292e-27	downstream	FAM86DP	NR_024241	0	0
1688	chr3	75482064	75482562	4.37901e-43	promoter	FAM86DP	NR_024241	499	0
1689	chr3	75484267	75485084	9.57546e-61	promoter	FAM86DP	NR_024241	0	0
1690	chr3	75696360	75697125	2.83702e-42	distal upstream	FRG2C	NM_001124759	0	0
1691	chr3	75697189	75698734	2.21928e-69	distal upstream	FRG2C	NM_001124759	0	0
1692	chr3	75698899	75699316	3.84685e-23	distal upstream	FRG2C	NM_001124759	0	0
1693	chr3	75718090	75718962	5.57714e-266	downstream	FRG2C	NM_001124759	0	0
1694	chr3	78967982	78968538	4.90109e-29	intron	ROBO1	NM_133631	557	0
1695	chr3	79068646	79068904	7.36881e-21	promoter	ROBO1	NM_133631	259	0
1696	chr3	81765906	81766515	2.83643e-44	intron	GBE1	NM_000158	610	0
1697	chr3	81810429	81810739	3.28738e-26	promoter	GBE1	NM_000158	311	215
1698	chr3	85845203	85845780	1.53869e-45	intron	CADM2	NM_153184	578	0
1699	chr3	86842840	86843216	2.79675e-26	downstream	VGLL3	NM_016206	0	0
1700	chr3	88108011	88108341	4.36267e-28	promoter	CGGBP1	NM_001008390	331	136
1701	chr3	88198826	88199267	1.19746e-23	promoter	CGGBP1	NM_001195308	442	408
1702	chr3	88252791	88253081	1.47612e-24	distal upstream	CGGBP1	NM_001195308	0	0
1703	chr3	89402717	89402992	3.50736e-29	intron	EPHA3	NM_005233	276	0
1704	chr3	90366787	90367263	4.75454e-153	downstream	EPHA3	NM_005233	0	0
1705	chr3	90368506	90369070	1.95257e-151	downstream	EPHA3	NM_005233	0	0
1706	chr3	90447636	90448286	0	downstream	EPHA3	NM_005233	0	0
1707	chr3	90463790	90464486	0	downstream	EPHA3	NM_005233	0	0
1708	chr3	90465293	90465782	3.27819e-83	downstream	EPHA3	NM_005233	0	0
1709	chr3	90473679	90473936	7.09933e-21	downstream	EPHA3	NM_005233	0	0
1710	chr3	90490546	90491154	0	downstream	EPHA3	NM_005233	0	0
1711	chr3	93698637	93699275	1.3147e-69	promoter	ARL13B	NM_001174151	294	294
1712	chr3	94873604	94873961	1.13353e-24	downstream	LOC255025	NR_015400	0	0
1713	chr3	97483163	97483480	1.29103e-24	promoter	ARL6	NM_177976	0	0
1714	chr3	97483716	97484021	1.22739e-22	promoter	ARL6	NM_177976	306	106
1715	chr3	98620371	98620961	2.13345e-50	promoter	DCBLD2	NM_080927	163	163
1716	chr3	99295741	99296315	3.12363e-37	intron	COL8A1	NM_001850	575	0
1717	chr3	99296934	99297614	5.16307e-40	intron	COL8A1	NM_001850	681	0
1718	chr3	99536472	99537112	5.19548e-48	promoter	C3orf26	NM_032359	641	211
1719	chr3	99721555	99722127	2.31064e-32	intron	MIR548G	NR_031662	573	0
1720	chr3	99979395	99979976	1.07681e-48	promoter	TBC1D23	NM_018309	292	231
1721	chr3	100119929	100120464	4.96501e-35	promoter	TOMM70A	NM_014820	536	536
1722	chr3	100211193	100211490	2.94915e-20	promoter	TMEM45A	NM_018004	29	29
1723	chr3	100427862	100428637	2.05658e-153	promoter	TFG	NM_001195479	505	433
1724	chr3	101292461	101293485	1.59851e-93	promoter	PCNP	NM_020357	445	83
1725	chr3	101395778	101396299	9.53069e-34	promoter	ZBTB11	NM_014415	522	522
1726	chr3	101405278	101405828	2.62006e-41	promoter	RPL24	NM_000986	286	126
1727	chr3	101498038	101498317	1.93581e-22	promoter	FAM55C	NM_001134456	280	164
1728	chr3	101808865	101809307	7.11808e-24	downstream	LOC152225	NR_026934	0	0
1729	chr3	101882014	101882593	1.05461e-37	downstream	LOC152225	NR_026934	0	0
1730	chr3	102698911	102699379	8.39276e-25	downstream	ZPLD1	NM_175056	0	0
1731	chr3	102721172	102721723	3.14226e-42	downstream	ZPLD1	NM_175056	0	0
1732	chr3	105085325	105085796	3.52232e-30	promoter	ALCAM	NM_001627	85	85
1733	chr3	105088345	105088597	2.65992e-24	intron	ALCAM	NM_001627	253	0
1734	chr3	105587866	105588575	1.02284e-61	promoter	CBLB	NM_170662	22	22
1735	chr3	106147482	106147837	1.36001e-25	distal upstream	CBLB	NM_170662	0	0
1736	chr3	106484139	106484658	1.25267e-30	downstream	LOC100302640	NR_028303	0	0
1737	chr3	106935683	106936434	1.42203e-42	intron	LOC100302640	NR_028303	752	0
1738	chr3	107241445	107241912	2.32068e-30	promoter	BBX	NM_001142568	131	131
1739	chr3	107940988	107941632	1.87541e-42	promoter	IFT57	NM_018010	430	430
1740	chr3	108308163	108308414	3.96508e-21	promoter	DZIP3	NM_014648	252	252
1741	chr3	110492136	110492736	7.24668e-54	distal upstream	PVRL3	NM_015480	0	0
1742	chr3	110790154	110790601	2.8707e-25	promoter	PVRL3	NM_015480	0	0
1743	chr3	111111677	111112261	3.8025e-48	distal upstream	CD96	NM_198196	0	0
1744	chr3	111393119	111393385	2.92707e-21	promoter	PLCXD2	NM_001185106	0	0
1745	chr3	111577890	111578199	1.98543e-22	promoter	PHLDB2	NM_145753	310	174
1746	chr3	111583697	111584235	1.29708e-35	intron	PHLDB2	NM_001134439	539	0
1747	chr3	111697582	111698072	6.23302e-36	promoter	ABHD10	NM_018394	246	224
1748	chr3	112280460	112281497	1.66932e-73	promoter	SLC35A5	NM_017945	630	253
1749	chr3	112530250	112530716	5.86298e-34	downstream	CD200R1L	NM_001008784	0	0
1750	chr3	112709635	112710353	1.71346e-40	promoter	GTPBP8	NM_014170	555	384
1751	chr3	113233679	113233995	1.32188e-21	promoter	SPICE1	NM_144718	317	253
1752	chr3	113415465	113415881	7.70733e-64	promoter	KIAA2018	NM_001009899	29	29
1753	chr3	113464722	113465502	2.78319e-83	promoter	NAA50	NM_025146	375	309
1754	chr3	113775195	113775854	7.2374e-43	promoter	KIAA1407	NM_020817	511	350
1755	chr3	114215751	114216298	4.12096e-32	intron	ZBTB20	NM_001164342	548	0
1756	chr3	114217633	114218185	1.13518e-56	intron	ZBTB20	NM_001164342	553	0
1757	chr3	114865966	114867018	3.09106e-64	promoter	ZBTB20	NM_015642	162	63
1758	chr3	114936702	114937172	2.05457e-38	distal upstream	ZBTB20	NM_015642	0	0
1759	chr3	115502950	115503812	6.00084e-57	downstream	GAP43	NM_002045	0	0
1760	chr3	115509652	115510068	6.30145e-30	downstream	GAP43	NM_002045	0	0
1761	chr3	115778652	115778942	6.32477e-20	intron	LSAMP	NM_002338	291	0
1762	chr3	118868314	118868637	6.51689e-22	intron	C3orf30	NM_152539	324	0
1763	chr3	119182284	119182877	2.4797e-45	promoter	TMEM39A	NM_018266	188	188
1764	chr3	119217206	119217531	9.09481e-28	promoter	C3orf1	NM_016589	165	165
1765	chr3	119813252	119814317	4.48505e-119	promoter	GSK3B	NM_001146156	13	13
1766	chr3	120068108	120068643	1.81829e-41	promoter	LRRC58	NM_001099678	79	79
1767	chr3	120314746	120315369	5.75942e-96	promoter	NDUFB4	NM_004547	243	243
1768	chr3	120461141	120461726	6.16038e-30	promoter	RABL3	NM_173825	414	162
1769	chr3	121468263	121469006	4.12562e-141	promoter	GOLGB1	NM_004487	340	125
1770	chr3	121553701	121554019	1.65892e-27	promoter	IQCB1	NM_001023571	226	115
1771	chr3	122102888	122103496	9.11542e-42	promoter	FAM162A	NM_014367	475	125
1772	chr3	122134783	122135413	1.05621e-69	promoter	WDR5B	NM_019069	100	100
1773	chr3	122512355	122513194	5.32521e-59	promoter	HSPBAP1	NM_024610	296	188
1774	chr3	122513541	122513994	1.89025e-30	promoter	DIRC2	NM_032839	95	95
1775	chr3	123303987	123304637	6.89423e-55	promoter	PTPLB	NM_198402	0	0
1776	chr3	123305036	123305374	1.20055e-24	promoter	PTPLB	NM_198402	0	0
1777	chr3	124147677	124148258	3.28874e-33	intron	KALRN	NM_007064	582	0
1778	chr3	124277767	124278522	2.00541e-85	intron	KALRN	NM_007064	756	0
1779	chr3	124597700	124598016	3.41513e-21	intron	ITGB5	NM_002213	317	0
1780	chr3	125314356	125314684	4.47273e-20	promoter	OSBPL11	NM_022776	26	26
1781	chr3	125634581	125635026	9.57553e-25	promoter	LOC100125556	NR_024250	0	0
1782	chr3	126422788	126423134	3.17017e-28	promoter	CHCHD6	NM_032343	18	18
1783	chr3	126697002	126697381	3.20882e-25	distal upstream	PLXNA1	NM_032242	0	0
1784	chr3	127244256	127244574	1.42949e-21	downstream	TPRA1	NM_016372	0	0
1785	chr3	127293567	127294109	5.82994e-40	exon	TPRA1	NM_016372	543	82
1786	chr3	127309580	127310106	3.80967e-33	promoter	TPRA1	NM_001142646	0	0
1787	chr3	127310394	127311046	2.9093e-38	promoter	TPRA1	NM_001142646	0	0
1788	chr3	127842776	127843048	7.95698e-22	promoter	RUVBL1	NM_003707	0	0
1789	chr3	127865183	127865719	1.25158e-42	distal upstream	EEFSEC	NM_021937	0	0
1790	chr3	128135583	128135834	5.02968e-21	downstream	DNAJB8	NM_153330	0	0
1791	chr3	128399317	128400019	2.82036e-102	distal upstream	RPN1	NM_002950	0	0
1792	chr3	128598133	128598791	1.89041e-120	promoter	ACAD9	NR_033426	460	460
1793	chr3	128879884	128880438	2.55596e-40	promoter	ISY1	NM_020701	146	146
1794	chr3	128930575	128931105	2.34715e-35	distal upstream	CNBP	NM_001127194	0	0
1795	chr3	128967938	128968466	4.29885e-39	promoter	COPG	NM_016128	15	15
1796	chr3	129158630	129159407	6.83231e-158	promoter	IFT122	NM_052990	664	471
1797	chr3	129345051	129345514	1.70464e-27	distal upstream	PLXND1	NM_015103	0	0
1798	chr3	129830343	129830776	1.05316e-26	promoter	LOC729375	NR_024252	0	0
1799	chr3	130539802	130540274	1.53395e-38	distal upstream	ATP2C1	NM_001001487	0	0
1800	chr3	130612298	130613000	9.45437e-62	promoter	ATP2C1	NM_001001487	0	0
1801	chr3	131100229	131100666	4.07837e-25	promoter	NUDT16	NM_001171905	153	135
1802	chr3	132135896	132136366	3.1964e-37	promoter	DNAJC13	NM_015268	0	0
1803	chr3	132136578	132137010	1.2069e-26	promoter	DNAJC13	NM_015268	433	27
1804	chr3	132261954	132262296	2.40798e-26	distal upstream	CCRL1	NM_016557	0	0
1805	chr3	132441805	132442119	3.21991e-20	promoter	NPHP3	NM_153240	315	0
1806	chr3	133291792	133292704	1.51851e-112	promoter	CDV3	NM_001134422	272	272
1807	chr3	133524446	133524996	2.50177e-27	exon	SRPRB	NM_021203	551	328
1808	chr3	134046329	134046682	7.39319e-23	downstream	AMOTL2	NM_016201	0	0
1809	chr3	134076588	134077180	1.8724e-38	exon	AMOTL2	NM_016201	593	18
1810	chr3	134093367	134093982	1.11265e-45	promoter	AMOTL2	NM_016201	40	40
1811	chr3	134146092	134146624	1.02506e-47	distal upstream	AMOTL2	NM_016201	0	0
1812	chr3	134182947	134183278	1.77466e-20	distal upstream	CEP63	NM_001042384	0	0
1813	chr3	134204665	134205452	1.01459e-51	promoter	CEP63	NM_025180	788	732
1814	chr3	135915020	135916092	0	promoter	MSL2	NM_018133	0	0
1815	chr3	135968916	135969490	5.44518e-53	promoter	PCCB	NM_001178014	325	235
1816	chr3	136227549	136227980	4.35701e-25	intron	STAG1	NM_005862	432	0
1817	chr3	136471080	136471701	4.67953e-57	promoter	STAG1	NM_005862	166	166
1818	chr3	136580687	136581300	4.92286e-59	promoter	NCK1	NM_006153	252	113
1819	chr3	136713624	136714191	5.80798e-33	intron	IL20RB	NM_144717	568	0
1820	chr3	137801098	137801396	4.69793e-30	intron	DZIP1L	NM_001170538	299	0
1821	chr3	138312918	138313710	5.97242e-32	promoter	CEP70	NM_024491	212	91
1822	chr3	138634561	138635059	9.99509e-27	downstream	FOXL2	NM_023067	0	0
1823	chr3	139048184	139048452	1.93019e-20	distal upstream	MRPS22	NM_020191	0	0
1824	chr3	139062936	139063271	5.84682e-25	promoter	MRPS22	NM_020191	336	105
1825	chr3	139108281	139108960	1.03078e-94	promoter	COPB2	NR_023350	242	213
1826	chr3	139961711	139962050	4.09614e-29	intron	CLSTN2	NM_022131	340	0
1827	chr3	140185892	140186186	2.16538e-22	intron	TRIM42	NM_152616	295	0
1828	chr3	140660344	140660963	4.50415e-57	promoter	SLC25A36	NM_018155	303	277
1829	chr3	141030334	141030772	6.21485e-30	distal upstream	ZBTB38	NM_001080412	0	0
1830	chr3	141050570	141051126	6.07894e-42	intron	ZBTB38	NM_001080412	557	0
1831	chr3	141085967	141086568	1.57286e-35	intron	ZBTB38	NM_001080412	602	0
1832	chr3	141133470	141133897	2.08843e-21	intron	RASA2	NM_006506	428	0
1833	chr3	141456877	141457424	2.76003e-42	promoter	RNF7	NM_014245	375	309
1834	chr3	141998877	141999188	4.20565e-21	distal upstream	GK5	NM_001039547	0	0
1835	chr3	142719785	142720575	5.84926e-43	promoter	LOC100289361	NR_034032	730	670
1836	chr3	143690480	143691056	2.95227e-35	promoter	C3orf58	NM_173552	418	418
1837	chr3	143691258	143691690	2.74122e-32	promoter	C3orf58	NM_001134470	433	433
1838	chr3	144666520	144666788	4.9584e-20	downstream	C3orf58	NM_001134470	0	0
1839	chr3	145275115	145275760	3.36364e-30	downstream	PLOD2	NM_182943	0	0
1840	chr3	145878213	145878561	4.52756e-22	promoter	PLOD2	NM_182943	349	0
1841	chr3	147016349	147016882	3.97165e-38	downstream	ZIC4	NR_033119	0	0
1842	chr3	147417000	147417251	2.52813e-21	downstream	ZIC1	NM_003412	0	0
1843	chr3	148620150	148620529	1.46736e-24	downstream	CPA3	NM_001870	0	0
1844	chr3	148803999	148804617	5.29156e-59	promoter	HLTF	NM_139048	343	239
1845	chr3	148897741	148898431	3.913e-37	intron	CP	NM_000096	691	0
1846	chr3	149084856	149085175	5.69501e-28	downstream	TM4SF1	NM_014220	0	0
1847	chr3	149095041	149095704	1.00038e-54	promoter	TM4SF1	NM_014220	528	412
1848	chr3	149104497	149105078	2.35619e-29	distal upstream	TM4SF1	NM_014220	0	0
1849	chr3	149293936	149294257	4.24607e-23	intron	WWTR1	NM_001168280	322	0
1850	chr3	149299449	149299883	3.21366e-32	intron	WWTR1	NM_001168280	435	0
1851	chr3	149375616	149376153	3.96354e-35	promoter	WWTR1	NM_015472	538	273
1852	chr3	149530282	149531123	1.30861e-24	promoter	RNF13	NM_183381	650	650
1853	chr3	150026361	150026775	1.22427e-23	distal upstream	TSC22D2	NM_014779	0	0
1854	chr3	150126081	150126574	8.18597e-28	promoter	TSC22D2	NM_014779	0	0
1855	chr3	150264042	150264762	1.09095e-144	promoter	SERP1	NM_014445	577	432
1856	chr3	150320659	150321355	2.46368e-129	promoter	SELT	NM_016275	291	222
1857	chr3	150439340	150439591	3.18031e-21	distal upstream	FAM194A	NM_152394	0	0
1858	chr3	151022748	151023433	2.90367e-57	intron	GPR87	NM_023915	686	0
1859	chr3	151180302	151180635	6.41362e-23	distal upstream	IGSF10	NM_178822	0	0
1860	chr3	151694207	151694458	5.56528e-20	downstream	SUCNR1	NM_033050	0	0
1861	chr3	151976159	151976817	7.92635e-82	distal upstream	MBNL1	NM_021038	0	0
1862	chr3	151987098	151987580	7.9621e-25	promoter	LOC401093	NR_027037	483	200
1863	chr3	152016658	152017216	6.85936e-27	promoter	MBNL1	NM_207295	559	24
1864	chr3	152124101	152124682	3.20938e-36	intron	TMEM14E	NM_001123228	582	0
1865	chr3	152878277	152879683	3.15199e-55	promoter	RAP2B	NM_002886	0	0
1866	chr3	155109424	155109675	6.83323e-22	downstream	PLCH1	NM_001130960	0	0
1867	chr3	155572055	155572770	2.53756e-81	promoter	SLC33A1	NM_001190992	194	194
1868	chr3	156272610	156273093	4.08861e-35	promoter	SSR3	NM_007107	364	229
1869	chr3	156391709	156392639	2.51732e-125	promoter	TIPARP	NM_015508	931	931
1870	chr3	156534587	156535271	1.52017e-43	distal upstream	PA2G4P4	NR_003284	0	0
1871	chr3	156543744	156544395	1.34149e-68	promoter	LEKR1	NM_001004316	301	301
1872	chr3	156544434	156544874	1.17471e-30	promoter	LEKR1	NM_001193283	441	441
1873	chr3	156806491	156807455	1.82817e-111	promoter	LOC100498859	NR_034008	965	0
1874	chr3	156877814	156878303	3.1397e-25	promoter	CCNL1	NM_020307	490	490
1875	chr3	156892586	156893171	1.34483e-37	distal upstream	CCNL1	NM_020307	0	0
1876	chr3	157502937	157503281	2.64404e-23	downstream	C3orf55	NM_001099777	0	0
1877	chr3	157815860	157816164	1.37488e-24	exon	SHOX2	NM_006884	305	250
1878	chr3	157827777	157828666	3.55175e-85	promoter	RSRC1	NM_016625	776	110
1879	chr3	158288743	158289217	1.83011e-32	promoter	MLF1	NM_001195432	266	229
1880	chr3	158362195	158362513	1.33585e-24	promoter	GFM1	NM_024996	198	189
1881	chr3	158436096	158436790	9.16296e-53	intron	RARRES1	NM_206963	695	0
1882	chr3	159480723	159481706	5.55571e-75	intron	SCHIP1	NM_001197109	984	0
1883	chr3	159481995	159482272	6.75004e-21	exon	SCHIP1	NM_001197109	278	42
1884	chr3	159483308	159483680	8.3015e-21	intron	SCHIP1	NM_001197109	373	0
1885	chr3	159547377	159547877	9.5685e-32	intron	SCHIP1	NM_001197109	501	0
1886	chr3	160116537	160117001	3.26232e-25	promoter	IFT80	NM_001190241	465	69
1887	chr3	160283289	160284081	3.87864e-34	promoter	KPNA4	NM_002268	88	88
1888	chr3	160895943	160896245	4.81799e-23	distal upstream	NMD3	NM_015938	0	0
1889	chr3	165360841	165361288	3.0586e-26	downstream	BCHE	NM_000055	0	0
1890	chr3	165471443	165471744	2.67059e-21	downstream	BCHE	NM_000055	0	0
1891	chr3	165557264	165557547	3.76029e-21	promoter	BCHE	NM_000055	0	0
1892	chr3	165803019	165803602	8.78733e-39	distal upstream	BCHE	NM_000055	0	0
1893	chr3	166727602	166727955	3.99176e-28	downstream	ZBBX	NM_024687	0	0
1894	chr3	167238627	167239101	3.4748e-28	intron	SERPINI2	NM_006217	475	0
1895	chr3	167452271	167453407	1.58223e-130	promoter	PDCD10	NM_145859	381	203
1896	chr3	167531319	167531872	1.19773e-28	intron	SERPINI1	NM_005025	554	0
1897	chr3	167532069	167532758	7.5542e-42	intron	SERPINI1	NM_005025	690	0
1898	chr3	167812636	167812963	6.3993e-24	promoter	GOLIM4	NM_014498	328	78
1899	chr3	167813296	167814520	1.14905e-113	promoter	GOLIM4	NM_014498	122	122
1900	chr3	169489587	169489897	5.35764e-31	promoter	MYNN	NM_018657	0	0
1901	chr3	169489901	169490158	4.23127e-26	promoter	MYNN	NM_018657	0	0
1902	chr3	169490492	169491230	6.36765e-43	promoter	MYNN	NM_018657	379	379
1903	chr3	169939825	169940275	9.51497e-40	promoter	PRKCI	NM_002740	57	57
1904	chr3	170075311	170075695	5.14669e-23	promoter	SKIL	NM_001145098	224	80
1905	chr3	170587762	170588317	5.95263e-29	promoter	RPL22L1	NM_001099645	284	99
1906	chr3	170910135	170910400	4.57067e-20	intron	MIR569	NR_030295	266	0
1907	chr3	171524016	171524512	3.46135e-32	intron	PLD1	NM_001130081	497	0
1908	chr3	171527606	171528111	3.56371e-32	promoter	PLD1	NM_001130081	506	0
1909	chr3	171529060	171529742	2.58213e-32	promoter	PLD1	NM_001130081	0	0
1910	chr3	171592003	171592254	1.38515e-20	downstream	TMEM212	NM_001164436	0	0
1911	chr3	171592270	171592526	1.2556e-20	downstream	TMEM212	NM_001164436	0	0
1912	chr3	171847736	171848279	1.0083e-32	intron	FNDC3B	NM_001135095	544	0
1913	chr3	171858200	171858822	2.70828e-80	intron	FNDC3B	NM_001135095	623	0
1914	chr3	172280663	172281205	6.73478e-35	distal upstream	TNFSF10	NM_003810	0	0
1915	chr3	172428696	172429349	2.9856e-82	promoter	NCEH1	NM_001146278	313	313
1916	chr3	172467068	172467367	6.62892e-22	distal upstream	ECT2	NM_018098	0	0
1917	chr3	172468054	172468776	1.71627e-66	distal upstream	ECT2	NM_018098	0	0
1918	chr3	173219891	173220329	8.10343e-27	intron	NLGN1	NM_014932	439	0
1919	chr3	174667280	174667768	5.57299e-32	intron	NAALADL2	NM_207015	489	0
1920	chr3	176485067	176485721	1.92491e-66	downstream	TBL1XR1	NM_024665	0	0
1921	chr3	176671460	176671909	1.84166e-28	downstream	TBL1XR1	NM_024665	0	0
1922	chr3	177077768	177078048	6.83285e-27	distal upstream	TBL1XR1	NM_024665	0	0
1923	chr3	177167284	177167662	5.42817e-23	distal upstream	TBL1XR1	NM_024665	0	0
1924	chr3	177196326	177196719	4.96733e-27	distal upstream	TBL1XR1	NM_024665	0	0
1925	chr3	177307643	177308229	9.6794e-49	distal upstream	TBL1XR1	NM_024665	0	0
1926	chr3	177448721	177449074	1.14823e-21	distal upstream	TBL1XR1	NM_024665	0	0
1927	chr3	177494294	177494906	9.38236e-46	distal upstream	TBL1XR1	NM_024665	0	0
1928	chr3	177541836	177542406	2.64579e-38	distal upstream	TBL1XR1	NM_024665	0	0
1929	chr3	177552793	177553113	1.29262e-29	distal upstream	TBL1XR1	NM_024665	0	0
1930	chr3	177864284	177864617	1.69183e-23	distal upstream	KCNMB2	NM_181361	0	0
1931	chr3	178618040	178618482	8.45126e-28	downstream	ZMAT3	NM_022470	0	0
1932	chr3	178865421	178865997	2.26643e-33	promoter	PIK3CA	NM_006218	0	0
1933	chr3	179280323	179281053	6.82373e-117	promoter	ACTL6A	NM_004301	347	247
1934	chr3	179322249	179322785	3.34142e-36	promoter	NDUFB5	NM_002492	398	275
1935	chr3	180319914	180320166	1.1949e-21	promoter	TTC14	NM_001042601	250	250
1936	chr3	180707204	180707728	5.12571e-24	promoter	DNAJC19	NM_145261	359	279
1937	chr3	182817196	182817679	1.14184e-26	promoter	MCCC1	NM_020166	170	170
1938	chr3	183165227	183165699	5.41625e-31	distal upstream	MCF2L2	NM_015078	0	0
1939	chr3	183892271	183892895	5.20251e-49	promoter	AP2M1	NM_001025205	263	115
1940	chr3	183903424	183904140	4.91679e-50	promoter	ABCF3	NM_018358	279	207
1941	chr3	184080883	184081567	5.72686e-71	promoter	POLR2H	NM_006232	375	161
1942	chr3	184529736	184530167	2.19607e-26	promoter	VPS8	NM_015303	238	84
1943	chr3	185000541	185001046	2.79926e-27	distal upstream	EHHADH	NM_001966	0	0
1944	chr3	185303689	185304577	2.55922e-44	promoter	SENP2	NM_021627	548	273
1945	chr3	185655618	185655935	4.6152e-22	promoter	TRA2B	NM_004593	307	307
1946	chr3	185826726	185827450	8.02075e-50	promoter	ETV5	NM_004454	176	174
1947	chr3	186131688	186132305	4.32801e-43	distal upstream	DGKG	NM_001346	0	0
1948	chr3	186143649	186144178	9.4661e-35	distal upstream	DGKG	NM_001346	0	0
1949	chr3	186288021	186288693	6.09936e-85	promoter	TBCCD1	NM_001134415	540	540
1950	chr3	186501830	186502276	1.83328e-26	promoter	SNORD2	NR_002587	447	47
1951	chr3	186857214	186857528	3.33174e-23	promoter	RPL39L	NM_052969	50	50
1952	chr3	187672973	187673259	7.48755e-23	distal upstream	LPP	NM_001167672	0	0
1953	chr3	187871432	187871789	6.9955e-24	promoter	LPP	NM_001167672	358	358
1954	chr3	187990579	187991084	1.08499e-28	intron	LPP	NM_001167671	506	0
1955	chr3	188665366	188665961	1.00281e-55	distal upstream	TPRG1	NM_198485	0	0
1956	chr3	188666267	188666759	1.48301e-29	distal upstream	TPRG1	NM_198485	0	0
1957	chr3	188994335	188995097	5.51222e-30	intron	TPRG1	NM_198485	763	0
1958	chr3	189022163	189022974	6.15628e-59	intron	TPRG1	NM_198485	812	0
1959	chr3	189042372	189043055	5.4153e-71	downstream	TPRG1	NM_198485	0	0
1960	chr3	189208730	189209091	1.01937e-25	distal upstream	TP63	NM_001114979	0	0
1961	chr3	189653995	189654443	4.85334e-22	downstream	MIR944	NR_030642	0	0
1962	chr3	189654836	189656217	0	downstream	MIR944	NR_030642	0	0
1963	chr3	190063035	190063286	5.73395e-23	distal upstream	CLDN1	NM_021101	0	0
1964	chr3	190103985	190104436	1.94786e-31	promoter	CLDN16	NM_006580	0	0
1965	chr3	190231245	190231887	3.71768e-49	promoter	IL1RAP	NM_001167929	49	49
1966	chr3	190284093	190284874	5.61357e-77	intron	IL1RAP	NM_001167929	782	0
1967	chr3	190805301	190805755	1.24113e-27	distal upstream	OSTN	NM_198184	0	0
1968	chr3	191191422	191191673	1.61502e-20	downstream	PYDC2	NM_001083308	0	0
1969	chr3	191191683	191192026	7.59071e-23	downstream	PYDC2	NM_001083308	0	0
1970	chr3	191438846	191439519	1.68457e-50	downstream	PYDC2	NM_001083308	0	0
1971	chr3	191439711	191440112	2.69616e-23	downstream	PYDC2	NM_001083308	0	0
1972	chr3	192288759	192289239	8.98514e-31	intron	FGF12	NM_004113	481	0
1973	chr3	192359565	192360198	1.22773e-54	intron	FGF12	NM_004113	634	0
1974	chr3	192594065	192594316	1.20066e-21	intron	C3orf59	NM_178496	252	0
1975	chr3	192675230	192675742	6.23611e-37	distal upstream	C3orf59	NM_178496	0	0
1976	chr3	193016185	193016473	2.05015e-22	intron	MGC2889	NR_026877	289	0
1977	chr3	193310667	193311288	8.73743e-43	promoter	OPA1	NM_015560	357	267
1978	chr3	193721109	193721903	4.93814e-61	promoter	LOC647323	NR_033944	340	76
1979	chr3	193807230	193807751	3.69297e-44	distal upstream	HES1	NM_005524	0	0
1980	chr3	194014191	194014442	9.4943e-21	downstream	LOC100131551	NR_024480	0	0
1981	chr3	194040262	194041007	1.30966e-100	distal upstream	LOC100131551	NR_024480	0	0
1982	chr3	194041477	194042123	1.15777e-65	distal upstream	LOC100131551	NR_024480	0	0
1983	chr3	194319400	194320028	3.53774e-44	intron	TMEM44	NM_001166306	629	0
1984	chr3	194545438	194545759	1.03341e-23	downstream	FAM43A	NM_153690	0	0
1985	chr3	194592805	194593134	2.7842e-34	downstream	FAM43A	NM_153690	0	0
1986	chr3	194788716	194789020	1.63902e-22	exon	C3orf21	NM_152531	9	9
1987	chr3	194925341	194925618	1.44701e-22	intron	C3orf21	NM_152531	278	0
1988	chr3	194925806	194926400	3.64174e-35	intron	C3orf21	NM_152531	595	0
1989	chr3	194973527	194973960	8.92989e-22	intron	C3orf21	NM_152531	434	0
1990	chr3	195163543	195164286	3.66603e-139	promoter	ACAP2	NM_012287	275	275
1991	chr3	195641794	195642200	5.68708e-24	distal upstream	TNK2	NM_005781	0	0
1992	chr4	51088	51686	4.25272e-39	promoter	ZNF595	NM_182524	0	0
1993	chr4	467795	468158	1.79954e-28	promoter	ABCA11P	NR_002451	364	204
1994	chr4	549095	549346	1.02808e-20	distal upstream	ZNF721	NM_133474	0	0
1995	chr4	667986	668522	8.28909e-95	promoter	ATP5I	NM_007100	142	128
1996	chr4	671722	672073	1.37055e-22	promoter	MYL5	NM_002477	352	97
1997	chr4	1037219	1037712	2.02711e-34	downstream	FGFRL1	NM_021923	0	0
1998	chr4	1107189	1107451	7.89746e-25	promoter	RNF212	NM_001131034	164	164
1999	chr4	1340526	1341110	2.11218e-88	promoter	KIAA1530	NM_020894	8	8
[truncated: 6,409 more rows]

## Sheet: HeLa_pooled
ID	chr	start	end	category	geneSymbol	geneID	ovlp/gene (bp)	ovlp/exon (bp)	Ovlp/HeLa_H50 (bp)	Ovlp/HeLa_HJURP (bp)	Ovlp/HeLa_DHS (bp)
1	chr1	127351	127614	downstream	OR4F5	NM_001005484	0	0	0	264	0
2	chr1	566514	567214	promoter	MIR1977	NR_031741	0	0	513	508	701
3	chr1	569547	570258	distal upstream	MIR1977	NR_031741	0	0	394	387	712
4	chr1	713762	714388	promoter	LOC100288069	NR_033908	307	307	0	0	627
5	chr1	724944	725195	distal upstream	LOC100288069	NR_033908	0	0	0	252	0
6	chr1	855591	855984	promoter	FLJ39609	NR_026874	0	0	0	394	0
7	chr1	885553	885840	intron	NOC2L	NM_015658	288	0	0	0	288
8	chr1	904897	905245	intron	PLEKHN1	NM_032129	349	0	349	0	0
9	chr1	936034	936447	promoter	HES4	NM_001142467	0	0	414	0	0
10	chr1	965256	965668	intron	AGRN	NM_198576	413	0	0	413	0
11	chr1	1014846	1015286	downstream	C1orf159	NM_017891	0	0	0	0	441
12	chr1	1158191	1158718	exon	TNFRSF4	NM_003327	528	96	0	0	528
13	chr1	1243442	1243767	promoter	ACAP3	NM_030649	0	0	0	0	326
14	chr1	1265053	1265534	promoter	TAS1R3	NM_152228	0	0	482	0	0
15	chr1	1406897	1407332	promoter	ATAD3B	NM_031921	170	170	0	0	436
16	chr1	1550720	1551133	promoter	MIB2	NM_080875	340	220	0	0	414
17	chr1	1590418	1590865	intron	MMP23A	NR_002946	448	0	0	0	448
18	chr1	1655572	1656178	promoter	CDK11A	NM_024011	220	96	0	0	607
19	chr1	1690131	1690762	intron	SLC35E2	NM_182838	632	0	0	0	632
20	chr1	1829582	1829882	distal upstream	GNB1	NM_002074	0	0	0	0	301
21	chr1	1829883	1830497	distal upstream	GNB1	NM_002074	0	0	314	615	0
22	chr1	1850839	1851275	promoter	TMEM52	NM_178545	0	0	0	0	437
23	chr1	1869542	1869793	distal upstream	TMEM52	NM_178545	0	0	0	252	0
24	chr1	1902460	1902781	intron	KIAA1751	NM_001080484	322	0	0	0	322
25	chr1	2053158	2053600	intron	PRKCZ	NM_001033582	443	0	436	437	421
26	chr1	2054211	2054587	intron	PRKCZ	NM_001033582	377	0	377	0	0
27	chr1	2055449	2055899	intron	PRKCZ	NM_001033582	451	0	451	0	0
28	chr1	2064494	2064989	intron	PRKCZ	NM_001033582	496	0	0	0	496
29	chr1	2468272	2468786	distal upstream	HES5	NM_001010926	0	0	423	515	0
30	chr1	2539800	2540412	intron	C1orf93	NM_001195741	613	0	613	0	0
31	chr1	2561884	2562503	promoter	MMEL1	NM_033467	620	0	551	255	0
32	chr1	2584250	2584715	distal upstream	MMEL1	NM_033467	0	0	0	0	466
33	chr1	2584958	2585977	distal upstream	MMEL1	NM_033467	0	0	0	0	1020
34	chr1	2586187	2586628	distal upstream	MMEL1	NM_033467	0	0	0	0	442
35	chr1	2587474	2587905	distal upstream	MMEL1	NM_033467	0	0	0	0	432
36	chr1	2629017	2629471	distal upstream	MMEL1	NM_033467	0	0	0	0	455
37	chr1	2809863	2810114	distal upstream	ACTRT2	NM_080431	0	0	0	252	0
38	chr1	2813347	2813941	distal upstream	ACTRT2	NM_080431	0	0	595	298	0
39	chr1	2861180	2861563	distal upstream	ACTRT2	NM_080431	0	0	0	384	0
40	chr1	3030756	3031131	intron	MIR4251	NR_036215	376	0	372	315	0
41	chr1	3097966	3098413	intron	MIR4251	NR_036215	448	0	448	0	0
42	chr1	3253503	3253788	intron	ARHGEF16	NM_014448	286	0	0	286	0
43	chr1	3318194	3318698	intron	ARHGEF16	NM_014448	505	0	270	505	0
44	chr1	3390584	3390882	intron	ARHGEF16	NM_014448	299	0	299	0	0
45	chr1	3459637	3459947	intron	MIR551A	NR_030277	311	0	0	0	311
46	chr1	3501726	3502067	intron	MIR551A	NR_030277	342	0	0	342	0
47	chr1	3773640	3774261	promoter	DFFB	NM_004402	576	576	0	0	622
48	chr1	3817048	3817299	promoter	LOC100133612	NR_024455	252	148	0	0	252
49	chr1	4362922	4363427	distal upstream	LOC284661	NR_027088	0	0	0	0	506
50	chr1	4391846	4392097	distal upstream	LOC284661	NR_027088	0	0	0	252	0
51	chr1	4488005	4488260	downstream	LOC284661	NR_027088	0	0	256	0	0
52	chr1	4531011	4531381	downstream	LOC284661	NR_027088	0	0	0	371	0
53	chr1	4999320	5000010	downstream	AJAP1	NM_018836	0	0	691	0	0
54	chr1	5006260	5006765	downstream	AJAP1	NM_018836	0	0	0	506	0
55	chr1	5220089	5220464	downstream	AJAP1	NM_018836	0	0	376	0	0
56	chr1	5560644	5561119	downstream	NPHP4	NM_015102	0	0	0	476	0
57	chr1	5731554	5731991	downstream	NPHP4	NM_015102	0	0	0	0	438
58	chr1	5732191	5732809	downstream	NPHP4	NM_015102	0	0	0	0	619
59	chr1	6052344	6052900	promoter	NPHP4	NM_015102	188	188	0	0	557
60	chr1	6253429	6253802	intron	RPL22	NM_000983	374	0	0	0	374
61	chr1	6798905	6799156	distal upstream	DNAJC11	NM_018198	0	0	0	252	0
62	chr1	6844980	6845554	promoter	CAMTA1	NM_001195563	172	172	0	0	575
63	chr1	7022795	7023359	intron	CAMTA1	NM_001195563	565	0	0	0	565
64	chr1	7206821	7207072	intron	CAMTA1	NM_001195563	252	0	0	252	0
65	chr1	7461836	7462373	intron	VAMP3	NM_004781	538	0	0	0	538
66	chr1	7529709	7530001	intron	VAMP3	NM_004781	293	0	0	0	293
67	chr1	7559075	7559523	intron	VAMP3	NM_004781	449	0	449	0	0
68	chr1	7560295	7560561	intron	VAMP3	NM_004781	267	0	267	0	0
69	chr1	7609466	7609727	intron	VAMP3	NM_004781	262	0	0	0	262
70	chr1	7992654	7992959	intron	TNFRSF9	NM_001561	306	0	0	306	0
71	chr1	8013974	8014478	distal upstream	PARK7	NM_001123377	0	0	0	0	505
72	chr1	8021408	8022063	promoter	PARK7	NM_001123377	351	141	0	0	656
73	chr1	8086236	8086679	promoter	ERRFI1	NM_018948	158	158	0	444	0
74	chr1	8257982	8258443	distal upstream	SLC45A1	NM_001080397	0	0	0	0	462
75	chr1	8272020	8272394	distal upstream	SLC45A1	NM_001080397	0	0	0	0	375
76	chr1	8585771	8586293	intron	RERE	NM_001042682	523	0	0	0	523
77	chr1	8612871	8613302	intron	RERE	NM_001042682	432	0	0	0	432
78	chr1	8938664	8939146	promoter	ENO1	NM_001428	117	117	0	0	483
79	chr1	9170842	9171099	intron	GPR157	NM_024980	258	0	0	0	258
80	chr1	9488694	9489388	distal upstream	SLC25A33	NM_032315	0	0	0	0	695
81	chr1	9513404	9513974	distal upstream	SLC25A33	NM_032315	0	0	399	535	0
82	chr1	9537702	9538269	distal upstream	SLC25A33	NM_032315	0	0	568	0	0
83	chr1	9885407	9885908	promoter	CLSTN1	NM_001009566	0	0	0	0	502
84	chr1	9970560	9970861	promoter	CTNNBIP1	NM_020248	0	0	0	0	302
85	chr1	10092725	10093292	promoter	UBE4B	NM_001105562	253	253	0	0	568
86	chr1	10270184	10270772	promoter	KIF1B	NM_183416	10	10	0	0	589
87	chr1	10271288	10271671	promoter	KIF1B	NM_183416	384	0	0	0	384
88	chr1	10458555	10459298	promoter	PGD	NM_002631	215	99	0	0	744
89	chr1	10490340	10490784	promoter	APITD1	NR_036462	445	286	0	0	445
90	chr1	10532389	10532837	promoter	DFFA	NM_213566	225	225	0	0	449
91	chr1	11322497	11323046	promoter	MTOR	NM_004958	112	108	0	0	550
92	chr1	11396771	11397380	downstream	UBIAD1	NM_013319	0	0	610	0	0
93	chr1	11865693	11866418	promoter	MTHFR	NM_005957	681	418	0	0	726
94	chr1	11968397	11968719	downstream	KIAA2013	NM_138346	0	0	0	0	323
95	chr1	11968730	11969005	downstream	KIAA2013	NM_138346	0	0	0	0	276
96	chr1	12039890	12040602	promoter	MFN2	NM_001127660	366	305	0	0	713
97	chr1	12079128	12079680	promoter	MIIP	NM_021933	170	99	0	0	553
98	chr1	12538159	12538749	intron	SNORA59A	NR_003025	591	0	0	0	591
99	chr1	12609533	12610266	downstream	SNORA59A	NR_003025	0	0	0	0	734
100	chr1	13179049	13179323	downstream	LOC440563	NM_001136561	0	0	0	0	275
101	chr1	13180885	13181136	downstream	LOC440563	NM_001136561	0	0	0	252	0
102	chr1	14843848	14844189	distal upstream	KAZ	NM_201628	0	0	0	0	342
103	chr1	15682839	15683099	intron	EFHD2	NM_024329	261	0	0	0	261
104	chr1	15850935	15851564	promoter	CASP9	NM_001229	0	0	0	0	630
105	chr1	15852727	15853553	promoter	DNAJC16	NM_015291	203	103	0	0	827
106	chr1	15929990	15930521	distal upstream	DDI2	NM_032341	0	0	0	0	532
107	chr1	15943609	15944180	promoter	DDI2	NM_032341	229	229	0	0	572
108	chr1	16123003	16123576	downstream	UQCRHL	NM_001089591	0	0	0	0	574
109	chr1	16126686	16127189	downstream	UQCRHL	NM_001089591	0	0	0	0	504
110	chr1	16162251	16162721	exon	SPEN	NM_015001	471	471	0	0	471
111	chr1	16276139	16276487	intron	ZBTB17	NM_003443	349	0	0	0	349
112	chr1	16678722	16679170	promoter	FBXO42	NM_018994	227	200	0	0	449
113	chr1	16840343	16841148	distal upstream	CROCCP3	NR_023386	0	0	0	0	806
114	chr1	16891023	16891274	intron	NBPF1	NM_017940	252	0	252	0	0
115	chr1	16893503	16894023	exon	NBPF1	NM_017940	521	174	521	0	0
116	chr1	16939117	16939413	promoter	NBPF1	NM_017940	297	0	0	0	297
117	chr1	16939656	16940572	promoter	NBPF1	NM_017940	327	151	0	0	917
118	chr1	17053615	17054369	distal upstream	ESPNP	NR_026567	0	0	0	0	755
119	chr1	17222500	17223122	distal upstream	CROCC	NM_014675	0	0	0	0	623
120	chr1	17231035	17232277	distal upstream	CROCC	NM_014675	0	0	508	0	1243
121	chr1	17395837	17396260	intron	SDHB	NM_003000	424	0	0	424	0
122	chr1	17559641	17560644	intron	PADI3	NM_016233	1004	0	0	0	1004
123	chr1	19267635	19268254	intron	IFFO2	NM_001136265	620	0	0	0	620
124	chr1	19536564	19537318	promoter	UBR4	NM_020765	183	181	0	0	755
125	chr1	19578096	19578387	promoter	MRTO4	NM_016183	292	262	0	0	292
126	chr1	19923092	19923598	promoter	C1orf151	NM_001032363	129	129	0	0	507
127	chr1	20781202	20781496	distal upstream	LOC339505	NR_033887	0	0	295	0	0
128	chr1	20940222	20940636	exon	PINK1	NM_032409	415	59	0	0	415
129	chr1	21023263	21023797	intron	KIF17	NM_001122819	535	0	0	0	535
130	chr1	21059678	21060005	promoter	SH2D5	NM_001103161	0	0	0	0	328
131	chr1	21112682	21113655	promoter	HP1BP3	NM_016287	500	41	0	0	974
132	chr1	21348760	21349293	intron	EIF4G3	NM_003760	534	0	0	0	534
133	chr1	21503254	21503577	promoter	EIF4G3	NM_003760	87	87	0	0	324
134	chr1	21539802	21540053	distal upstream	EIF4G3	NM_003760	0	0	0	252	0
135	chr1	21588229	21588833	intron	ECE1	NM_001113347	605	0	0	0	605
136	chr1	21651058	21651557	intron	ECE1	NM_001113348	500	0	0	0	500
137	chr1	21664641	21664903	intron	ECE1	NM_001113348	263	0	0	0	263
138	chr1	21965420	21965702	intron	RAP1GAP	NM_001145658	283	0	0	0	283
139	chr1	22091256	22091894	intron	USP48	NM_001032730	639	0	0	0	639
140	chr1	22109459	22110265	promoter	USP48	NM_001032730	230	230	0	0	807
141	chr1	22236307	22236666	intron	HSPG2	NM_005529	360	0	0	0	360
142	chr1	22896539	22897075	intron	EPHA8	NM_020526	537	0	0	537	0
143	chr1	22904606	22905070	intron	EPHA8	NM_020526	465	0	0	465	0
144	chr1	22905600	22905994	intron	EPHA8	NM_020526	395	0	395	0	0
145	chr1	22976306	22976750	distal upstream	C1QB	NM_000491	0	0	445	0	0
146	chr1	23005400	23005850	downstream	C1QB	NM_000491	0	0	0	451	0
147	chr1	23345540	23346164	promoter	KDM1A	NM_015013	225	225	0	0	625
148	chr1	23523381	23523892	promoter	HTR1D	NM_000864	0	0	0	0	512
149	chr1	23670977	23671228	promoter	HNRNPR	NM_001102397	0	0	0	0	252
150	chr1	23693942	23694204	promoter	ZNF436	NM_030634	263	0	0	0	263
151	chr1	23694510	23695215	promoter	ZNF436	NM_030634	706	370	0	0	706
152	chr1	23718861	23719353	intron	ZNF436	NM_001077195	493	0	0	493	0
153	chr1	23730129	23730716	intron	TCEA3	NM_003196	588	0	0	0	588
154	chr1	23854742	23855274	intron	E2F2	NM_004091	533	0	0	0	533
155	chr1	23882529	23882948	downstream	ID3	NM_002167	0	0	0	0	420
156	chr1	24306565	24307228	promoter	SRSF10	NM_001191007	389	274	0	0	664
157	chr1	24329922	24330284	distal upstream	SRSF10	NM_001191007	0	0	0	0	363
158	chr1	24345103	24345620	distal upstream	SRSF10	NM_001191007	0	0	0	0	518
159	chr1	24739982	24740465	promoter	NIPAL3	NM_020448	0	0	0	0	484
160	chr1	24883759	24884026	promoter	C1orf130	NM_001010980	268	0	0	268	0
161	chr1	24969064	24969892	promoter	SRRM1	NM_005839	300	246	0	0	829
162	chr1	25071491	25072005	promoter	CLIC4	NM_013943	247	247	0	0	515
163	chr1	25346339	25346625	distal upstream	RUNX3	NM_001031680	0	0	0	287	0
164	chr1	25566055	25566639	distal upstream	SYF2	NM_015484	0	0	0	0	585
165	chr1	25573758	25574567	promoter	C1orf63	NM_020317	228	187	0	0	810
166	chr1	25664496	25665287	promoter	TMEM50A	NM_014313	478	138	0	0	792
167	chr1	25756983	25757303	promoter	TMEM57	NM_018202	0	0	0	0	321
168	chr1	26185446	26185951	promoter	C1orf135	NM_024037	403	79	0	0	506
169	chr1	26324462	26324949	promoter	PAFAH2	NM_000437	187	134	0	0	488
170	chr1	26560167	26560804	promoter	CCDC21	NM_022778	113	110	0	0	638
171	chr1	26560813	26561113	promoter	CCDC21	NM_022778	301	0	0	0	301
172	chr1	26758447	26759091	promoter	DHDDS	NM_024887	291	67	0	0	645
173	chr1	26947042	26947389	downstream	MIR1976	NR_031740	0	0	0	0	348
174	chr1	27175641	27176000	intron	SFN	NM_006142	360	0	0	0	360
175	chr1	27191606	27191988	promoter	SFN	NM_006142	0	0	0	0	383
176	chr1	27560856	27561305	promoter	WDTC1	NM_015023	300	300	0	0	450
177	chr1	27648594	27648994	promoter	TMEM222	NM_032125	360	248	0	0	401
178	chr1	27816691	27816951	promoter	WASF2	NM_006990	0	0	0	0	261
179	chr1	27866949	27867328	intron	WASF2	NM_006990	380	0	0	0	380
180	chr1	27869021	27869661	intron	WASF2	NM_006990	641	0	0	0	643
181	chr1	27883945	27884278	intron	AHDC1	NM_001029882	334	0	0	0	334
182	chr1	28051998	28052576	promoter	FAM76A	NM_152660	88	88	0	0	579
183	chr1	28099362	28099968	promoter	STX12	NM_177424	276	244	0	0	607
184	chr1	28414778	28415540	promoter	EYA3	NM_001990	354	98	0	0	763
185	chr1	28562381	28562913	promoter	ATPIF1	NM_016311	304	215	0	0	533
186	chr1	28655304	28655740	promoter	MED18	NM_001127350	229	180	0	0	437
187	chr1	28832219	28832759	promoter	SNHG3	NR_002909	306	172	0	0	541
188	chr1	28969588	28969959	promoter	TAF12	NM_001135218	17	17	0	0	372
189	chr1	29508318	29508823	promoter	SRSF4	NM_005626	320	320	0	0	506
190	chr1	30689292	30689973	distal upstream	LOC100129196	NR_034182	0	0	647	617	0
191	chr1	30960993	30961621	distal upstream	LOC100129196	NR_034182	0	0	536	252	0
192	chr1	31190882	31191260	promoter	LOC100129196	NR_034182	379	0	0	0	379
193	chr1	31191561	31191933	promoter	LOC100129196	NR_034182	373	353	0	0	373
194	chr1	31296910	31297457	distal upstream	LAPTM5	NM_006762	0	0	0	0	548
195	chr1	31538340	31538941	promoter	PUM1	NM_001020658	225	103	0	0	602
196	chr1	31643586	31644076	downstream	NKAIN1	NM_024522	0	0	0	0	491
197	chr1	31769635	31770046	promoter	ZCCHC17	NM_016505	216	92	0	0	412
198	chr1	31904433	31905159	intron	SERINC2	NM_178865	727	0	727	612	490
199	chr1	31955938	31956503	distal upstream	LOC149086	NR_034112	0	0	0	0	566
200	chr1	32011350	32011985	downstream	LOC284551	NR_027085	0	0	0	636	0
201	chr1	32110036	32110871	promoter	PEF1	NR_033688	803	581	0	0	836
202	chr1	32404055	32404408	promoter	PTP4A2	NM_080391	0	0	0	0	354
203	chr1	32478908	32479625	promoter	KHDRBS1	NM_006559	136	136	0	0	718
204	chr1	32538422	32538780	promoter	TMEM39B	NM_018056	279	151	0	0	359
205	chr1	32859638	32860362	promoter	BSDC1	NM_001143888	425	121	0	0	725
206	chr1	32937394	32937699	intron	ZBTB8B	NM_001145720	306	0	306	0	0
207	chr1	33116430	33117030	promoter	RBBP4	NM_005610	283	249	0	0	601
208	chr1	33169131	33169748	promoter	SYNC	NM_030786	0	0	0	0	618
209	chr1	33225556	33226185	intron	KIAA1522	NM_020888	630	0	0	0	630
210	chr1	33226896	33227353	intron	KIAA1522	NM_020888	458	0	0	0	458
211	chr1	33502235	33502827	promoter	AK2	NM_013411	258	157	0	0	593
212	chr1	33564990	33565401	intron	ADC	NM_052998	412	0	0	0	412
213	chr1	34432312	34432640	intron	HMGB4	NR_033264	329	0	0	0	329
214	chr1	35497070	35497764	promoter	ZMYM6	NM_007167	500	155	0	0	695
215	chr1	35658515	35659090	promoter	SFPQ	NM_005066	229	229	0	0	576
216	chr1	35733906	35734349	promoter	ZMYM4	NM_005095	0	0	0	0	444
217	chr1	36023183	36023437	promoter	NCDN	NM_014284	46	46	0	0	255
218	chr1	36144292	36144572	distal upstream	PSMB2	NM_002794	0	0	0	281	0
219	chr1	36235318	36235833	promoter	CLSPN	NM_022111	234	105	0	0	516
220	chr1	36614695	36615290	promoter	TRAPPC3	NM_014408	373	131	0	0	596
221	chr1	36689473	36690335	promoter	THRAP3	NM_005119	320	91	0	0	863
222	chr1	36852021	36852700	promoter	STK40	NM_032017	0	0	0	0	680
223	chr1	37079174	37079430	distal upstream	CSF3R	NM_000760	0	0	0	0	257
224	chr1	37920683	37920981	distal upstream	ZC3H12A	NM_025079	0	0	0	0	299
225	chr1	37980430	37980885	promoter	MEAF6	NM_022756	0	0	0	0	456
226	chr1	38061133	38061815	promoter	GNL2	NM_013285	454	228	0	0	683
227	chr1	38155916	38156575	promoter	C1orf109	NM_017850	277	188	0	0	660
228	chr1	38157994	38158435	promoter	CDCA8	NM_018101	278	182	0	0	442
229	chr1	38455468	38456065	promoter	SF3A3	NM_006802	294	221	0	0	598
230	chr1	38461495	38462079	distal upstream	SF3A3	NM_006802	0	0	0	0	585
231	chr1	38478081	38478354	promoter	UTP11L	NM_016037	0	0	0	0	274
232	chr1	39338944	39339393	promoter	MYCBP	NM_012333	107	89	0	0	450
233	chr1	39657837	39658253	intron	MACF1	NM_012090	417	0	0	0	417
234	chr1	40505399	40506319	promoter	CAP1	NM_001105530	66	66	0	0	921
235	chr1	40626664	40627256	promoter	RLF	NM_012421	217	217	0	0	593
236	chr1	40723506	40723757	promoter	ZMPSTE24	NM_005857	26	26	0	0	252
237	chr1	40915608	40916038	promoter	ZNF643	NM_023070	0	0	0	0	431
238	chr1	40997042	40997399	promoter	ZNF684	NM_152373	168	168	0	0	358
239	chr1	40997579	40997830	promoter	ZNF684	NM_152373	252	0	0	0	252
240	chr1	41331795	41332401	distal upstream	CITED4	NM_133467	0	0	0	0	607
241	chr1	41898364	41898899	downstream	EDN2	NM_001956	0	0	0	0	536
242	chr1	41967110	41967532	distal upstream	EDN2	NM_001956	0	0	0	0	423
243	chr1	42226822	42227362	intron	HIVEP3	NM_024503	541	0	258	372	0
244	chr1	42632394	42632645	promoter	GUCA2A	NM_033553	0	0	0	252	0
245	chr1	42921917	42922180	promoter	ZMYND12	NM_001146192	31	31	0	0	264
246	chr1	42928553	42929110	downstream	PPCS	NM_001077447	0	0	0	0	558
247	chr1	43123558	43124359	promoter	PPIH	NM_006347	313	137	0	374	439
248	chr1	43147702	43148176	promoter	YBX1	NM_004559	112	112	0	0	475
249	chr1	43232582	43233064	promoter	LEPRE1	NM_022356	324	321	0	0	483
250	chr1	43401949	43402931	intron	FLJ32224	NR_033967	983	0	0	0	983
251	chr1	43402941	43403227	intron	FLJ32224	NR_033967	287	0	0	0	287
252	chr1	43428982	43429454	intron	SLC2A1	NM_006516	473	0	0	0	473
253	chr1	43672768	43673055	intron	EBNA1BP2	NM_001159936	288	0	0	0	288
254	chr1	44062549	44063067	intron	KDM4A	NM_014663	519	0	420	272	0
255	chr1	44115380	44116074	promoter	KDM4A	NM_014663	279	128	0	0	695
256	chr1	44172869	44173230	promoter	LOC100132774	NR_033827	158	158	0	0	362
257	chr1	44300492	44301320	intron	ARTN	NM_057091	829	0	0	0	829
258	chr1	44440280	44440864	promoter	ATP6V0B	NM_004047	264	179	0	0	585
259	chr1	44790007	44790380	intron	ERI3	NM_024066	374	0	0	0	374
260	chr1	45139802	45140476	promoter	TMEM53	NM_024587	382	182	0	0	675
261	chr1	45265390	45265736	promoter	PLK3	NM_004073	0	0	0	0	347
262	chr1	45272775	45273713	promoter	TCTEX1D4	NM_001013632	183	183	0	0	939
263	chr1	45285199	45286012	exon	BTBD19	NM_001136537	498	498	338	0	814
264	chr1	45452097	45452552	promoter	EIF2B3	NM_020365	265	198	0	0	456
265	chr1	45956709	45957265	promoter	TESK2	NM_007170	132	132	0	0	557
266	chr1	45965593	45966163	promoter	MMACHC	NM_015506	468	390	0	0	571
267	chr1	45987410	45987858	promoter	PRDX1	NM_181696	200	200	0	0	449
268	chr1	46152207	46153235	promoter	GPBP1L1	NM_021639	96	96	252	0	1029
269	chr1	46153617	46153924	promoter	TMEM69	NM_016486	79	79	0	0	308
270	chr1	46216174	46216656	promoter	IPP	NM_001145349	312	218	0	0	483
271	chr1	46598222	46599115	promoter	PIK3R3	NM_001114172	487	413	0	0	894
272	chr1	46769191	46769445	promoter	UQCRH	NM_006004	67	67	0	0	255
273	chr1	46806436	46806701	promoter	NSUN4	NM_199044	266	156	0	0	266
274	chr1	47069841	47070163	promoter	MKNK1	NM_001135553	126	111	0	0	323
275	chr1	47779696	47779979	promoter	STIL	NM_003035	124	113	0	0	284
276	chr1	48223934	48224735	downstream	LOC388630	NM_001194986	0	0	0	0	802
277	chr1	48224952	48225516	downstream	LOC388630	NM_001194986	0	0	0	0	565
278	chr1	48399767	48400319	intron	LOC388630	NM_001194986	553	0	0	0	553
279	chr1	51425683	51426188	promoter	FAF1	NM_007051	254	254	0	0	506
280	chr1	52082936	52083204	promoter	OSBPL9	NM_148906	269	0	0	269	0
281	chr1	52344280	52344797	promoter	NRD1	NM_001101662	330	330	0	0	518
282	chr1	52520953	52521361	promoter	TXNDC12	NM_015913	95	95	0	0	409
283	chr1	52831625	52832339	promoter	CC2D1B	NM_032449	253	138	0	0	715
284	chr1	52869668	52870704	promoter	PRPF38A	NM_032864	963	561	0	0	1037
285	chr1	53040271	53040522	distal upstream	ZCCHC11	NM_015269	0	0	0	0	252
286	chr1	53163705	53163967	promoter	C1orf163	NM_023077	263	76	0	0	263
287	chr1	53308568	53308930	promoter	ZYG11A	NM_001004339	363	78	0	0	363
288	chr1	53685820	53686422	promoter	C1orf123	NM_017887	470	134	0	0	603
289	chr1	54303889	54304434	promoter	TMEM48	NM_001168551	337	337	0	0	546
290	chr1	54411097	54411404	promoter	HSPB11	NM_016126	192	62	0	0	308
291	chr1	54411616	54412155	promoter	LRRC42	NM_052940	120	120	0	0	540
292	chr1	54518733	54519301	promoter	TMEM59	NM_004872	408	408	0	0	569
293	chr1	54738573	54739350	intron	MRPL37	NM_016491	778	0	0	0	778
294	chr1	54739353	54739712	intron	MRPL37	NM_016491	360	0	0	0	360
295	chr1	54752806	54753351	intron	MRPL37	NM_016491	546	0	0	0	546
296	chr1	54908937	54909188	distal upstream	SSBP3	NM_001009955	0	0	0	252	0
297	chr1	55181329	55181635	promoter	TTC4	NM_004623	142	142	0	0	307
298	chr1	55229934	55230551	promoter	PARS2	NM_152268	293	94	0	0	618
299	chr1	55504940	55505212	promoter	PCSK9	NM_174936	65	65	0	0	273
300	chr1	55894746	55895365	distal upstream	USP24	NM_015306	0	0	0	0	620
301	chr1	56184479	56185111	distal upstream	USP24	NM_015306	0	0	0	0	633
302	chr1	56247753	56248128	distal upstream	USP24	NM_015306	0	0	0	0	376
303	chr1	57153934	57154572	intron	PRKAA2	NM_006252	639	0	0	0	639
304	chr1	59050090	59050533	distal upstream	TACSTD2	NM_002353	0	0	0	0	444
305	chr1	59249569	59250205	promoter	JUN	NM_002228	217	217	0	0	637
306	chr1	59398452	59398857	downstream	LOC100131060	NR_034015	0	0	0	0	406
307	chr1	59680397	59680769	distal upstream	LOC729467	NR_027120	0	0	0	0	373
308	chr1	60609239	60609648	distal upstream	C1orf87	NM_152377	0	0	0	410	0
309	chr1	61542602	61542954	promoter	NFIA	NM_001145511	10	10	0	0	353
310	chr1	61543622	61543951	promoter	NFIA	NM_001145511	330	0	0	0	330
311	chr1	61605005	61605448	intron	NFIA	NM_005595	444	0	0	0	444
312	chr1	61783881	61784523	intron	NFIA	NM_005595	643	0	0	0	643
313	chr1	61918618	61919143	intron	TM2D1	NM_032027	526	0	0	0	526
314	chr1	61946841	61947288	downstream	TM2D1	NM_032027	0	0	0	0	448
315	chr1	61952169	61952764	downstream	TM2D1	NM_032027	0	0	0	0	596
316	chr1	62190726	62191181	promoter	TM2D1	NM_032027	370	370	0	0	456
317	chr1	62208571	62209013	promoter	INADL	NM_176877	443	0	0	0	443
318	chr1	62353216	62353471	intron	INADL	NM_176877	256	0	0	0	256
319	chr1	62901790	62902862	promoter	USP1	NM_003368	889	741	0	0	1073
320	chr1	63205637	63205888	distal upstream	ATG4C	NM_178221	0	0	0	252	0
321	chr1	63249303	63249911	promoter	ATG4C	NM_178221	110	110	0	0	609
322	chr1	63727283	63727814	distal upstream	FOXD3	NM_012183	0	0	0	0	532
323	chr1	63832919	63833974	promoter	ALG6	NM_013339	715	99	0	0	1056
324	chr1	63989119	63989372	promoter	EFCAB7	NM_032437	254	187	0	0	254
325	chr1	64505010	64505678	intron	UBE2U	NM_152489	669	0	0	0	669
326	chr1	64808956	64809231	distal upstream	CACHD1	NM_020925	0	0	0	0	276
327	chr1	64814672	64815016	distal upstream	CACHD1	NM_020925	0	0	0	345	0
328	chr1	64971824	64972271	intron	CACHD1	NM_020925	448	0	0	0	448
329	chr1	65935388	65935867	intron	LEPROT	NM_017526	480	0	0	0	480
330	chr1	65992808	65993164	intron	LEPROT	NM_017526	357	0	0	0	357
331	chr1	66635023	66635274	intron	PDE4B	NM_001037339	252	0	0	0	252
332	chr1	66648321	66648852	intron	PDE4B	NM_001037339	532	0	0	0	532
333	chr1	66727972	66728417	intron	PDE4B	NM_001037339	446	0	0	0	446
334	chr1	66736923	66737371	intron	PDE4B	NM_001037339	449	0	0	0	449
335	chr1	67029947	67030255	intron	SGIP1	NM_032291	309	0	0	0	309
336	chr1	67390325	67391610	promoter	MIER1	NM_001077702	1280	429	0	0	1286
337	chr1	67446638	67446953	intron	MIER1	NM_001077704	316	0	0	0	316
338	chr1	67895938	67896973	promoter	SERBP1	NM_001018067	186	186	0	0	1036
339	chr1	68150561	68151120	promoter	GADD45A	NM_001924	239	239	0	0	560
340	chr1	68215186	68216063	intron	GADD45A	NM_001924	878	0	0	0	878
341	chr1	68444736	68445231	downstream	DIRAS3	NM_004675	0	0	0	0	496
342	chr1	68453173	68453424	downstream	DIRAS3	NM_004675	0	0	0	0	252
343	chr1	68962627	68963016	promoter	DEPDC1	NM_017779	173	166	0	0	390
344	chr1	69913695	69913949	distal upstream	LRRC7	NM_020794	0	0	255	0	0
345	chr1	70054616	70054889	distal upstream	LRRC7	NM_020794	0	0	0	274	0
346	chr1	70670949	70671423	promoter	LRRC40	NM_017768	473	350	0	0	475
347	chr1	70819972	70820554	promoter	ANKRD13C	NM_030816	509	509	0	0	583
348	chr1	70876454	70877234	promoter	CTH	NM_001902	335	335	0	0	781
349	chr1	72696519	72696936	intron	NEGR1	NM_173808	418	0	0	0	418
350	chr1	72750444	72750866	promoter	NEGR1	NM_173808	0	0	0	0	423
351	chr1	74663536	74664262	promoter	FPGT	NM_003838	674	313	0	0	727
352	chr1	75198661	75199156	promoter	TYW3	NR_027962	496	496	0	0	496
353	chr1	75968530	75969044	intron	SLC44A5	NM_001130058	515	0	0	0	515
354	chr1	76251534	76252153	promoter	RABGGTB	NM_004582	269	75	0	0	620
355	chr1	77684846	77685097	promoter	PIGK	NM_005482	252	104	0	0	252
356	chr1	78148214	78148795	promoter	ZZZ3	NM_015534	130	75	0	0	582
357	chr1	78149285	78149610	promoter	ZZZ3	NM_015534	0	0	0	0	326
358	chr1	78444553	78445341	promoter	FUBP1	NM_003902	225	210	0	0	789
359	chr1	79788891	79789418	distal upstream	ELTD1	NM_022159	0	0	0	0	528
360	chr1	79857396	79857857	distal upstream	ELTD1	NM_022159	0	0	0	0	462
361	chr1	81624386	81624768	distal upstream	LPHN2	NM_012302	0	0	0	0	383
362	chr1	84543217	84543475	promoter	PRKACB	NM_002731	0	0	0	0	259
363	chr1	84971928	84972467	promoter	GNG5	NM_005274	540	319	0	0	540
364	chr1	85527636	85527887	promoter	WDR63	NM_145172	0	0	0	0	252
365	chr1	85665987	85666266	promoter	SYDE2	NM_032184	280	280	0	0	280
366	chr1	85742004	85742818	promoter	BCL10	NM_003921	584	584	0	0	815
367	chr1	85763476	85764073	distal upstream	BCL10	NM_003921	0	0	0	0	598
368	chr1	85986906	85987704	intron	DDAH1	NM_012137	799	0	0	0	799
369	chr1	85992649	85993238	intron	DDAH1	NM_001134445	590	0	0	0	590
370	chr1	86046424	86046757	promoter	CYR61	NM_001554	315	288	0	0	334
371	chr1	86072805	86073167	downstream	CYR61	NM_001554	0	0	0	0	363
372	chr1	86861582	86861909	promoter	ODF2L	NM_001184766	328	195	0	0	328
373	chr1	87379641	87380243	promoter	2013-09-15	NM_004261	467	398	0	0	603
374	chr1	88364001	88364447	downstream	LMO4	NM_006769	0	0	0	0	447
375	chr1	89149542	89150176	promoter	PKN2	NM_006256	256	256	0	0	635
376	chr1	89357028	89357551	promoter	GTF2B	NM_001514	274	137	0	0	524
377	chr1	89458313	89458961	promoter	CCBL2	NM_001008661	331	331	0	0	649
378	chr1	90203755	90204023	distal upstream	LRRC8D	NM_001134479	0	0	0	269	0
379	chr1	90844451	90844713	downstream	BARHL2	NM_020063	0	0	263	0	0
380	chr1	91852598	91853340	intron	HFM1	NM_001017975	743	0	697	696	725
381	chr1	91966191	91967089	promoter	CDC7	NM_001134420	687	300	0	0	899
382	chr1	92202482	92202927	intron	HSP90B3P	NR_003130	446	0	0	0	446
383	chr1	92215453	92215704	intron	HSP90B3P	NR_003130	252	0	0	0	252
384	chr1	93250441	93251311	intron	EVI5	NM_005665	871	0	0	0	871
385	chr1	93297340	93297962	promoter	RPL5	NM_000969	370	82	463	421	623
386	chr1	93544519	93544952	promoter	MTF2	NM_001164392	162	162	0	0	434
387	chr1	93645319	93646082	promoter	CCDC18	NM_206886	764	473	0	0	764
388	chr1	93811057	93811563	promoter	LOC100131564	NR_034089	399	176	0	0	507
389	chr1	94245072	94245787	distal upstream	MIR760	NR_030621	0	0	0	0	716
390	chr1	94312791	94313235	promoter	MIR760	NR_030621	0	0	0	0	445
391	chr1	94533679	94534133	intron	ABCA4	NM_000350	455	0	0	0	455
392	chr1	94534769	94535332	intron	ABCA4	NM_000350	564	0	0	0	564
393	chr1	94883368	94883818	promoter	ABCD3	NM_001122674	0	0	0	0	451
394	chr1	95538144	95538783	promoter	ALG14	NM_144988	364	190	0	0	640
395	chr1	96828302	96828571	distal upstream	PTBP2	NM_021190	0	0	0	0	270
396	chr1	96881548	96882161	distal upstream	PTBP2	NM_021190	0	0	0	0	614
397	chr1	97559723	97559975	intron	PTBP2	NM_021190	253	0	0	0	253
398	chr1	98789502	98789753	distal upstream	MIR137	NR_029679	0	0	0	0	252
399	chr1	100128172	100128467	intron	PALMD	NM_017734	296	0	0	0	296
400	chr1	101361203	101361647	promoter	SLC30A7	NM_001144884	17	17	0	0	445
401	chr1	101490855	101491768	promoter	DPH5	NM_001077394	508	302	0	0	914
402	chr1	103719961	103720334	distal upstream	COL11A1	NM_001190709	0	0	0	0	374
403	chr1	104068455	104068762	promoter	RNPC3	NM_017619	186	186	0	0	308
404	chr1	105891775	105892026	downstream	LOC100129138	NR_033990	0	0	0	252	0
405	chr1	106818328	106818602	distal upstream	PRMT6	NM_018137	0	0	0	275	0
406	chr1	107242867	107243315	distal upstream	PRMT6	NM_018137	0	0	0	0	449
407	chr1	108456659	108457338	intron	VAV3	NM_006113	680	0	0	0	680
408	chr1	108479151	108479800	intron	VAV3	NM_006113	650	0	0	0	650
409	chr1	108741768	108742383	promoter	SLC25A24	NM_013386	616	0	0	0	616
410	chr1	108742537	108742990	promoter	SLC25A24	NM_013386	438	398	0	0	454
411	chr1	108743096	108743359	promoter	SLC25A24	NM_013386	0	0	0	0	264
412	chr1	108743401	108743857	promoter	SLC25A24	NM_013386	0	0	0	0	457
413	chr1	108872583	108872834	distal upstream	NBPF4	NM_001143989	0	0	0	252	0
414	chr1	108888395	108888646	distal upstream	NBPF4	NM_001143989	0	0	0	0	252
415	chr1	109235148	109235592	promoter	PRPF38B	NM_018061	445	342	0	0	445
416	chr1	109288917	109289532	promoter	STXBP3	NM_007269	249	125	0	0	616
417	chr1	109372969	109373556	exon	AKNAD1	NM_152763	588	93	0	0	588
418	chr1	109505838	109506094	promoter	CLCC1	NM_015127	257	113	0	0	257
419	chr1	109756711	109757160	promoter	SARS	NR_034072	450	40	0	0	450
420	chr1	109968886	109969334	promoter	PSMA5	NM_002790	152	115	0	0	449
421	chr1	110527051	110527626	promoter	AHCYL1	NM_006621	320	320	0	0	576
422	chr1	110881065	110882343	promoter	LOC440600	NR_036595	1129	576	0	0	1279
423	chr1	110950048	110950672	promoter	HBXIP	NM_006402	499	340	0	0	625
424	chr1	112298033	112298377	promoter	DDX20	NM_007204	345	189	0	0	345
425	chr1	113498408	113498774	promoter	SLC16A1	NM_001166496	367	367	0	0	367
426	chr1	113615502	113615791	promoter	LRIG2	NM_014813	0	0	0	0	290
427	chr1	113616067	113616427	promoter	LRIG2	NM_014813	361	201	0	0	361
428	chr1	113932547	113933199	promoter	MAGI3	NM_152900	0	0	0	0	653
429	chr1	114354782	114355365	promoter	RSBN1	NM_018364	289	289	0	0	584
430	chr1	114447068	114448143	promoter	AP4B1	NM_006594	904	599	0	0	1076
431	chr1	114471703	114472194	promoter	HIPK1	NM_198268	200	160	0	0	492
432	chr1	114596794	114597245	downstream	OLFML3	NM_020190	0	0	452	0	0
433	chr1	115124130	115124423	promoter	BCAS2	NM_005872	136	136	0	0	294
434	chr1	115300243	115300947	promoter	CSDE1	NM_001007553	429	127	0	0	705
435	chr1	115322901	115323563	promoter	SIKE1	NM_001102396	408	252	0	0	663
436	chr1	115711296	115711668	distal upstream	TSPAN2	NM_005725	0	0	0	0	373
437	chr1	115722292	115722731	distal upstream	TSPAN2	NM_005725	0	0	0	0	440
438	chr1	115843021	115843434	intron	NGF	NM_002506	414	0	0	0	414
439	chr1	116088465	116088983	distal upstream	VANGL1	NM_138959	0	0	0	0	519
440	chr1	117051428	117051732	downstream	CD58	NM_001779	0	0	0	0	305
441	chr1	117236509	117236906	downstream	MIR320B1	NR_031564	0	0	0	0	398
442	chr1	117362869	117363383	downstream	CD2	NM_001767	0	0	0	0	515
443	chr1	117368430	117369034	downstream	CD2	NM_001767	0	0	0	0	607
444	chr1	117602477	117603090	promoter	TTF2	NM_003594	143	64	0	0	614
445	chr1	117635782	117636097	promoter	MIR942	NR_030640	316	0	0	0	316
446	chr1	117637443	117638036	promoter	MIR942	NR_030640	594	60	0	0	594
447	chr1	117664503	117664754	promoter	TRIM45	NM_025188	0	0	0	0	252
448	chr1	118472163	118472598	promoter	WDR3	NM_006784	368	175	0	0	436
449	chr1	119682734	119683576	promoter	WARS2	NM_015836	562	119	0	0	843
450	chr1	119822004	119822598	distal upstream	HAO2	NM_016527	0	0	0	0	595
451	chr1	120601916	120602359	intron	NOTCH2	NM_024408	444	0	0	0	444
452	chr1	120838175	120838937	promoter	FAM72B	NM_001100910	0	0	0	0	763
453	chr1	120853113	120853392	intron	FAM72B	NM_001100910	280	0	0	280	0
454	chr1	121351746	121352548	downstream	EMBP1	NR_003955	0	0	664	633	769
455	chr1	121352888	121353340	downstream	EMBP1	NR_003955	0	0	300	0	453
456	chr1	121353833	121355147	downstream	EMBP1	NR_003955	0	0	1141	0	1179
457	chr1	121355409	121356297	downstream	EMBP1	NR_003955	0	0	773	516	803
458	chr1	121356419	121357320	downstream	EMBP1	NR_003955	0	0	629	0	603
459	chr1	121357641	121358380	downstream	EMBP1	NR_003955	0	0	0	0	740
460	chr1	121370126	121370827	downstream	EMBP1	NR_003955	0	0	420	0	376
461	chr1	121484215	121485603	downstream	EMBP1	NR_003955	0	0	1305	1116	1389
462	chr1	142535269	142536805	distal upstream	LOC100130000	NR_033189	0	0	388	611	1537
463	chr1	142537146	142539894	distal upstream	LOC100130000	NR_033189	0	0	0	813	2749
464	chr1	142540016	142541044	distal upstream	LOC100130000	NR_033189	0	0	0	0	1029
465	chr1	142788344	142788731	distal upstream	LOC100130000	NR_033189	0	0	0	388	0
466	chr1	143278606	143279125	distal upstream	LOC100130000	NR_033189	0	0	0	0	520
467	chr1	143280218	143280592	distal upstream	LOC100130000	NR_033189	0	0	0	0	375
468	chr1	143283454	143283961	distal upstream	LOC100130000	NR_033189	0	0	0	0	508
469	chr1	143913184	143913722	promoter	FAM72D	NM_207418	0	0	0	0	539
470	chr1	144008009	144008532	intron	SRGAP2P2	NR_034178	524	0	0	0	524
471	chr1	144010775	144011298	intron	SRGAP2P2	NR_034178	524	0	0	0	524
472	chr1	144012036	144013265	intron	SRGAP2P2	NR_034178	1230	0	0	0	1230
473	chr1	144016608	144016910	intron	SRGAP2P2	NR_034178	303	0	0	0	303
474	chr1	144533417	144534681	distal upstream	LOC728875	NR_024584	0	0	0	0	1265
475	chr1	144536266	144536517	distal upstream	LOC728875	NR_024584	0	0	0	252	0
476	chr1	144931779	144932607	promoter	PDE4DIP	NM_001002811	829	254	0	0	829
477	chr1	144941244	144941605	intron	PDE4DIP	NM_001002811	362	0	0	0	362
478	chr1	145083820	145084399	distal upstream	PDE4DIP	NM_022359	0	0	0	0	580
479	chr1	145092440	145092888	distal upstream	SEC22B	NM_004892	0	0	0	0	449
480	chr1	145112382	145112662	exon	SEC22B	NM_004892	281	138	0	0	281
481	chr1	145243151	145243652	intron	NOTCH2NL	NM_203458	502	0	0	0	502
482	chr1	145290555	145290952	distal upstream	NBPF10	NM_001039703	0	0	0	0	398
483	chr1	145292187	145292710	promoter	NBPF10	NM_001039703	0	0	0	0	524
484	chr1	145293307	145293616	promoter	NBPF10	NM_001039703	247	211	0	0	310
485	chr1	145303920	145304239	exon	NBPF10	NM_001039703	320	63	0	320	0
486	chr1	145323468	145323876	exon	NBPF10	NM_001039703	409	53	0	372	409
487	chr1	145382342	145382740	distal upstream	HFE2	NM_213653	0	0	0	0	399
488	chr1	145399120	145399578	distal upstream	HFE2	NM_213653	0	0	0	0	459
489	chr1	145438132	145438428	promoter	TXNIP	NM_006472	0	0	0	0	297
490	chr1	145507289	145507843	promoter	RBM8A	NM_005105	207	97	0	0	555
491	chr1	145542696	145543004	exon	ANKRD35	NM_144698	309	309	0	0	309
492	chr1	146556104	146556441	distal upstream	LOC728989	NR_024442	0	0	0	0	338
493	chr1	146714515	146714766	promoter	CHD1L	NM_004284	252	0	0	0	252
494	chr1	146714840	146715091	promoter	CHD1L	NM_004284	252	0	0	0	252
495	chr1	147016909	147017250	intron	BCL9	NM_004326	342	0	0	0	342
496	chr1	147735410	147736259	distal upstream	NBPF11	NM_183372	0	0	0	0	850
497	chr1	147737260	147737553	distal upstream	NBPF11	NM_183372	0	0	0	0	294
498	chr1	147806521	147807384	downstream	FLJ39739	NR_027468	0	0	0	0	864
499	chr1	148000830	148001239	downstream	NBPF14	NM_015383	0	0	0	0	410
500	chr1	148241371	148242079	distal upstream	PPIAL4D	NM_001164261	0	0	0	0	709
501	chr1	148247905	148248392	distal upstream	PPIAL4D	NM_001164261	0	0	488	0	455
502	chr1	148551661	148551913	distal upstream	NBPF15	NM_001170755	0	0	0	253	0
503	chr1	148556633	148557044	promoter	NBPF15	NM_001170755	0	0	0	0	412
504	chr1	148848108	148848359	downstream	PPIAL4F	NM_001164262	0	0	0	0	252
505	chr1	148849994	148850370	downstream	PPIAL4F	NM_001164262	0	0	0	0	377
506	chr1	149034488	149035991	downstream	LOC645166	NR_027354	0	0	536	1064	1435
507	chr1	149222847	149223115	distal upstream	LOC388692	NR_027002	0	0	0	0	269
508	chr1	149223285	149224252	distal upstream	LOC388692	NR_027002	0	0	0	0	968
509	chr1	149224415	149224988	distal upstream	LOC388692	NR_027002	0	0	0	0	574
510	chr1	149684182	149684446	distal upstream	FCGR1A	NM_000566	0	0	0	0	265
511	chr1	149856805	149857343	promoter	HIST2H2BE	NM_003528	539	539	0	0	539
512	chr1	149857889	149858760	promoter	HIST2H2BE	NM_003528	581	581	0	0	872
513	chr1	149859130	149860611	promoter	HIST2H2AB	NM_175065	337	337	0	0	1482
514	chr1	149871047	149871307	promoter	BOLA1	NM_016074	154	72	0	0	261
515	chr1	149910898	149911542	promoter	MTMR11	NM_001145862	0	0	0	0	645
516	chr1	150039149	150039673	promoter	VPS45	NM_007259	333	333	0	0	525
517	chr1	150039676	150039953	promoter	VPS45	NM_007259	278	278	0	0	278
518	chr1	150206754	150207204	promoter	ANP32E	NM_001136479	451	101	0	0	451
519	chr1	150208180	150209156	promoter	ANP32E	NM_030920	325	325	0	0	977
520	chr1	150335920	150336980	promoter	RPRD2	NM_015203	0	0	0	0	1061
521	chr1	150459519	150460106	promoter	TARS2	NM_025150	188	74	0	0	588
522	chr1	150487923	150488178	downstream	ECM1	NM_004425	0	0	0	0	256
523	chr1	150528044	150528376	intron	MIR4257	NR_036211	333	0	0	330	252
524	chr1	150533660	150534243	downstream	MIR4257	NR_036211	0	0	0	0	584
525	chr1	150601362	150602459	promoter	ENSA	NM_004436	737	284	0	0	1098
526	chr1	150669566	150669835	promoter	GOLPH3L	NM_018178	107	107	0	0	270
527	chr1	150848984	150849594	promoter	ARNT	NM_178427	203	169	0	0	611
528	chr1	150898566	150899047	promoter	SETDB1	NM_001145415	234	180	0	0	482
529	chr1	150946243	150946513	promoter	LASS2	NM_181746	271	0	0	0	271
530	chr1	150980521	150981058	promoter	FAM63A	NM_001163258	421	219	0	0	538
531	chr1	151138111	151138696	promoter	LYSMD1	NM_001136543	495	478	0	0	586
532	chr1	151170594	151171271	promoter	PIP5K1A	NM_001135637	252	252	0	0	678
533	chr1	151253758	151255007	promoter	ZNF687	NM_020832	218	82	351	0	1250
534	chr1	151319518	151320175	promoter	RFX5	NM_000449	252	84	0	0	658
535	chr1	151511931	151512995	promoter	TUFT1	NM_001126337	216	123	0	0	1065
536	chr1	151519498	151519944	promoter	MIR554	NR_030280	447	0	0	0	447
537	chr1	151584437	151584715	promoter	SNX27	NM_030918	55	55	0	0	279
538	chr1	151762767	151763400	promoter	TDRKH	NM_001083964	244	156	0	0	634
539	chr1	151809014	151809647	promoter	LOC100132111	NR_024237	0	0	0	0	634
540	chr1	151916834	151917319	distal upstream	THEM4	NM_053055	0	0	0	0	486
541	chr1	151918094	151918543	distal upstream	THEM4	NM_053055	0	0	0	0	450
542	chr1	151952892	151953309	downstream	S100A10	NM_002966	0	0	0	0	418
543	chr1	151964751	151965459	promoter	S100A10	NM_002966	709	0	0	0	709
544	chr1	151967593	151967913	promoter	S100A10	NM_002966	0	0	0	0	321
545	chr1	152007174	152007549	promoter	S100A11	NM_005620	376	0	0	0	376
546	chr1	152020209	152021166	distal upstream	S100A11	NM_005620	0	0	0	0	958
547	chr1	152324105	152324356	exon	FLG2	NM_001014342	252	252	0	252	0
548	chr1	153462846	153463242	distal upstream	S100A7	NM_002963	0	0	0	0	397
549	chr1	153506286	153506597	promoter	S100A6	NM_014624	0	0	0	0	312
550	chr1	153507841	153508398	promoter	S100A6	NM_014624	558	0	0	0	558
551	chr1	153508471	153509104	promoter	S100A6	NM_014624	247	247	0	0	634
552	chr1	153517619	153517989	promoter	S100A4	NM_019554	371	45	0	0	371
553	chr1	153538200	153538762	promoter	S100A2	NM_005978	107	107	0	0	563
554	chr1	153538886	153539728	promoter	S100A2	NM_005978	0	0	0	0	843
555	chr1	153606191	153606752	promoter	C1orf77	NM_015607	562	320	0	0	562
556	chr1	153643403	153644077	promoter	ILF2	NM_004515	77	77	0	0	675
557	chr1	153700004	153700589	promoter	INTS3	NM_023015	24	24	0	0	586
558	chr1	153895290	153895950	promoter	GATAD2B	NM_020699	162	162	0	0	661
559	chr1	153930912	153931454	promoter	CRTC2	NM_181715	132	132	0	0	543
560	chr1	153935815	153936474	exon	SLC39A1	NM_014437	660	108	0	0	660
561	chr1	153939569	153940241	promoter	SLC39A1	NM_014437	620	328	0	0	673
562	chr1	153950299	153950552	promoter	JTB	NM_006694	153	153	0	0	254
563	chr1	153962926	153963515	promoter	RPS27	NM_001030	278	41	0	0	590
564	chr1	154155418	154156189	promoter	TPM3	NM_153649	772	263	0	0	772
565	chr1	154192620	154193551	promoter	C1orf43	NM_001098616	932	652	0	0	932
566	chr1	154244665	154245250	promoter	HAX1	NM_001018837	213	213	0	0	586
567	chr1	154531101	154531761	promoter	UBE2Q1	NM_017582	20	20	0	0	661
568	chr1	154908935	154909972	promoter	PMVK	NM_006556	550	419	0	0	1038
569	chr1	154944952	154945448	promoter	SHC1	NM_001130041	497	0	0	0	497
570	chr1	154946177	154947673	promoter	SHC1	NM_001130041	1340	509	0	0	1497
571	chr1	154974592	154974917	promoter	ZBTB7B	NM_015872	0	0	0	0	326
572	chr1	155057547	155057813	exon	EFNA3	NM_004952	267	248	0	0	267
573	chr1	155163443	155163949	promoter	MUC1	NM_001018017	0	0	0	0	507
574	chr1	155164051	155164676	promoter	MIR92B	NR_030281	0	0	0	0	626
575	chr1	155196307	155197822	promoter	GBAP1	NR_002188	1019	154	0	0	1516
576	chr1	155214348	155214975	promoter	GBA	NM_001005741	306	306	0	0	628
577	chr1	155231909	155232172	promoter	SCAMP3	NM_052837	264	264	0	0	264
578	chr1	155278185	155278771	promoter	FDPS	NM_002004	234	234	0	0	587
579	chr1	155293634	155294107	promoter	C1orf104	NM_001039517	474	381	0	0	474
580	chr1	155532643	155533346	promoter	ASH1L	NM_018489	704	704	0	0	704
581	chr1	155579565	155580143	promoter	MSTO1	NM_018116	138	118	0	0	579
582	chr1	155715179	155715704	promoter	MSTO2P	NR_024117	97	96	0	0	526
583	chr1	155903912	155904562	promoter	KIAA0907	NM_014949	277	63	0	0	651
584	chr1	155931695	155932199	exon	ARHGEF2	NM_004723	505	125	0	0	505
585	chr1	156073168	156073652	distal upstream	LMNA	NM_005572	0	0	0	0	485
586	chr1	156076061	156076314	distal upstream	LMNA	NM_005572	0	0	0	0	254
587	chr1	156083928	156084546	promoter	LMNA	NM_005572	87	87	0	0	619
588	chr1	156085658	156085980	promoter	LMNA	NM_005572	323	0	0	0	323
589	chr1	156093494	156093795	intron	LMNA	NM_005572	302	0	0	0	302
590	chr1	156099746	156100259	intron	LMNA	NM_005572	514	0	0	0	514
591	chr1	156186064	156186822	intron	PMF1	NM_007221	759	0	0	0	759
592	chr1	156252458	156252712	promoter	SMG5	NM_015327	173	173	0	0	255
593	chr1	156307882	156308755	promoter	CCT3	NM_001008800	874	263	561	589	874
594	chr1	156426231	156427251	distal upstream	C1orf61	NM_006365	0	0	0	0	1021
595	chr1	156474996	156475354	distal upstream	MEF2D	NM_005920	0	0	0	0	359
596	chr1	156630029	156630595	downstream	NES	NM_006617	0	0	0	0	567
597	chr1	156631324	156631622	downstream	NES	NM_006617	0	0	0	0	299
598	chr1	156698430	156698927	promoter	C1orf66	NM_001142560	498	498	0	0	498
599	chr1	156710420	156711388	promoter	MRPL24	NM_145729	504	121	0	0	969
600	chr1	156716601	156716944	intron	HDGF	NM_004494	344	0	0	0	344
601	chr1	156736848	156737502	promoter	PRCC	NM_005973	230	230	0	0	655
602	chr1	157108048	157108575	promoter	ETV3	NM_001145312	336	277	0	0	528
603	chr1	157254130	157254396	distal upstream	ETV3	NM_001145312	0	0	0	267	0
604	chr1	157389722	157390086	downstream	FCRL5	NM_031281	0	0	0	365	0
605	chr1	159568210	159568499	downstream	APCS	NM_001639	0	0	0	0	290
606	chr1	159721741	159722447	distal upstream	DUSP23	NM_017823	0	0	0	0	707
607	chr1	159749164	159749726	promoter	DUSP23	NM_017823	0	0	0	0	563
608	chr1	159750373	159750893	promoter	DUSP23	NM_017823	136	32	0	0	521
609	chr1	159861389	159861684	intron	CCDC19	NM_012337	296	0	0	0	296
610	chr1	159893187	159893689	promoter	TAGLN2	NM_003564	503	0	0	0	503
611	chr1	159894284	159894544	promoter	TAGLN2	NM_003564	261	0	0	0	261
612	chr1	159895063	159895639	promoter	TAGLN2	NM_003564	222	46	0	0	577
613	chr1	160001503	160001764	promoter	PIGM	NM_145167	262	262	0	0	262
614	chr1	160082299	160082682	distal upstream	ATP1A2	NM_000702	0	0	0	0	384
615	chr1	160164143	160164583	intron	CASQ1	NM_001231	441	0	0	441	272
616	chr1	160231966	160232442	promoter	DCAF8	NR_028106	385	385	0	0	477
617	chr1	160312664	160313249	promoter	NCSTN	NM_015331	586	330	0	0	586
618	chr1	161015756	161016007	promoter	USF1	NM_207005	2	2	0	0	252
619	chr1	161171942	161172198	promoter	NDUFS2	NM_001166159	257	257	0	0	257
620	chr1	161195732	161196073	promoter	TOMM40L	NM_032174	242	95	0	0	342
621	chr1	161283671	161283922	promoter	SDHC	NM_001035511	0	0	0	0	252
622	chr1	161359381	161359933	distal upstream	C1orf192	NM_001013625	0	0	0	0	553
623	chr1	161360191	161360442	distal upstream	C1orf192	NM_001013625	0	0	0	0	252
624	chr1	161368976	161369319	distal upstream	C1orf192	NM_001013625	0	0	0	0	344
625	chr1	161391629	161392239	distal upstream	C1orf192	NM_001013625	0	0	0	0	611
626	chr1	161414561	161414943	distal upstream	FCGR2A	NM_001136219	0	0	0	0	383
627	chr1	161509789	161510040	downstream	FCGR3A	NM_001127592	0	0	0	0	252
628	chr1	161719348	161719841	promoter	DUSP12	NM_007240	262	262	0	0	494
629	chr1	162182974	162183704	intron	MIR556	NR_030283	731	0	0	0	731
630	chr1	162825921	162826608	intron	C1orf110	NM_178550	688	0	0	0	688
631	chr1	162913333	162913894	distal upstream	C1orf110	NM_178550	0	0	0	0	562
632	chr1	163005575	163006044	distal upstream	RGS4	NM_001102445	0	0	0	0	470
633	chr1	163291333	163292021	promoter	NUF2	NM_145697	300	281	0	0	689
634	chr1	165451469	165451741	exon	RXRG	NM_006917	273	157	0	0	273
635	chr1	165599898	165600520	promoter	MGST3	NM_004528	72	72	0	0	623
636	chr1	166845444	166845907	promoter	TADA1	NM_053053	211	211	0	0	464
637	chr1	167078373	167078634	intron	DUSP27	NM_001080426	262	0	0	0	262
638	chr1	167189348	167190006	promoter	POU2F1	NM_002697	0	0	0	0	659
639	chr1	167683503	167684104	distal upstream	MPZL1	NM_001146191	0	0	0	0	602
640	chr1	167684526	167684983	distal upstream	MPZL1	NM_001146191	0	0	0	0	458
641	chr1	167904501	167904941	promoter	BRP44	NM_015415	441	0	0	0	441
642	chr1	167905145	167905976	promoter	BRP44	NR_026550	832	306	0	0	832
643	chr1	168147747	168148384	promoter	TIPRL	NM_001031800	215	215	0	0	638
644	chr1	168361337	168361754	downstream	MIR557	NR_030284	0	0	0	0	418
645	chr1	168678529	168679144	intron	DPT	NM_001937	616	0	0	0	616
646	chr1	169079049	169079302	intron	ATP1B1	NM_001677	254	0	0	0	254
647	chr1	169281384	169281831	intron	NME7	NM_013330	448	0	0	0	448
648	chr1	169336748	169337298	promoter	NME7	NM_013330	545	348	0	0	551
649	chr1	169455093	169455665	promoter	SLC19A2	NM_006996	116	116	0	0	573
650	chr1	169748981	169749511	downstream	C1orf156	NM_033418	0	0	0	0	531
651	chr1	169862940	169863643	promoter	SCYL3	NM_181093	137	137	0	0	704
652	chr1	169911524	169911972	intron	SCYL3	NM_181093	449	0	0	0	449
653	chr1	170043358	170044064	promoter	KIFAP3	NM_014970	522	304	0	0	707
654	chr1	170500873	170501354	promoter	GORAB	NM_152281	93	93	0	0	482
655	chr1	171454024	171454818	promoter	BAT2L2	NM_015172	154	154	0	0	795
656	chr1	171750188	171750951	promoter	METTL13	NM_001007239	192	192	0	0	764
657	chr1	172291306	172292271	intron	C1orf105	NM_139240	966	0	0	0	966
658	chr1	172320860	172321459	intron	C1orf105	NM_139240	600	0	0	0	600
659	chr1	172327937	172328219	intron	C1orf105	NM_139240	283	0	0	0	283
660	chr1	172501438	172502402	promoter	C1orf9	NM_014283	144	144	0	0	965
661	chr1	172903030	172903615	downstream	TNFSF18	NM_005092	0	0	0	0	586
662	chr1	173159450	173160283	intron	TNFSF4	NM_003326	834	0	0	0	834
663	chr1	173238775	173239298	distal upstream	TNFSF4	NM_003326	0	0	0	0	524
664	chr1	173445862	173446213	promoter	PRDX6	NM_004905	0	0	0	0	352
665	chr1	173683951	173684497	promoter	KLHL20	NM_014458	419	139	0	0	547
666	chr1	173793344	173794203	promoter	CENPL	NM_001127181	842	842	0	0	860
667	chr1	173836650	173837692	promoter	GAS5	NR_002578	677	154	0	0	1043
668	chr1	174968006	174969385	promoter	CACYBP	NM_001007214	816	697	0	0	1380
669	chr1	175440058	175440847	intron	TNR	NM_003285	790	0	0	0	790
670	chr1	176102150	176102529	intron	RFWD2	NM_022457	380	0	0	380	0
671	chr1	176176295	176177061	promoter	RFWD2	NM_022457	76	76	0	0	767
672	chr1	176486596	176487069	intron	PAPPA2	NM_020318	474	0	0	0	474
673	chr1	177178358	177178900	intron	FAM5B	NM_021165	543	0	0	0	543
674	chr1	177243968	177244492	intron	FAM5B	NM_021165	525	0	0	0	525
675	chr1	177792780	177793275	downstream	SEC16B	NM_033127	0	0	496	0	0
676	chr1	178207960	178208352	intron	RASAL2	NM_004841	393	0	0	0	393
677	chr1	178506142	178506393	distal upstream	C1orf220	NR_033186	0	0	0	0	252
678	chr1	179112175	179112589	promoter	ABL2	NM_001168239	415	50	0	0	415
679	chr1	179262469	179262720	promoter	SOAT1	NM_003101	0	0	0	0	252
680	chr1	179334829	179335213	promoter	C1orf125	NM_144696	360	282	0	0	385
681	chr1	179783781	179784271	exon	TOR1AIP2	NM_022347	491	491	0	0	491
682	chr1	179851040	179852186	promoter	TOR1AIP1	NM_015602	768	694	0	0	1147
683	chr1	179923072	179924114	promoter	CEP350	NM_014810	208	208	0	0	1043
684	chr1	180137205	180137485	intron	QSOX1	NM_001004128	281	0	0	0	281
685	chr1	180471231	180471944	promoter	ACBD6	NM_032360	714	714	0	0	714
686	chr1	180991797	180992254	promoter	STX6	NM_005819	250	250	0	0	458
687	chr1	182155689	182155942	distal upstream	ZNF648	NM_001009992	0	0	0	0	254
688	chr1	182259193	182259772	downstream	GLUL	NM_001033056	0	0	0	0	580
689	chr1	182808169	182809129	promoter	DHX9	NM_001357	692	154	0	0	961
690	chr1	182991492	182991743	promoter	LAMC1	NM_002293	0	0	0	0	252
691	chr1	182993005	182993299	promoter	LAMC1	NM_002293	295	265	0	0	295
692	chr1	183029643	183030205	intron	LAMC1	NM_002293	563	0	0	0	563
693	chr1	183203692	183204251	intron	LAMC2	NM_005562	560	0	0	0	560
694	chr1	183440341	183441517	promoter	SMG7	NM_001174061	13	13	0	0	1177
695	chr1	183604653	183605305	promoter	ARPC5	NM_005717	432	432	0	0	653
696	chr1	183911971	183912388	intron	GLT25D2	NM_015101	418	0	0	0	418
697	chr1	183994215	183994837	intron	GLT25D2	NM_015101	623	0	0	0	623
698	chr1	184020572	184020927	promoter	TSEN15	NR_023349	118	118	0	0	356
699	chr1	184591348	184591907	exon	EDEM3	NM_025191	560	560	0	0	560
700	chr1	184723729	184724427	promoter	EDEM3	NM_025191	313	313	0	0	699
701	chr1	185125702	185126543	promoter	C1orf25	NM_030934	768	671	0	0	842
702	chr1	185286126	185286407	promoter	IVNS1ABP	NM_006469	282	282	0	0	282
703	chr1	185615321	185615879	distal upstream	HMCN1	NM_031935	0	0	0	0	559
704	chr1	185703266	185703517	promoter	HMCN1	NM_031935	0	0	0	0	252
705	chr1	185938678	185939037	intron	HMCN1	NM_031935	360	0	0	0	360
706	chr1	186071723	186072226	intron	PRG4	NM_001127710	504	0	0	0	504
707	chr1	186344279	186345391	promoter	C1orf27	NM_001164245	1113	397	0	0	1113
708	chr1	186411691	186412112	intron	PDC	NM_022576	422	0	0	0	422
709	chr1	186649266	186649614	promoter	PTGS2	NM_000963	294	190	0	0	349
710	chr1	186685086	186685535	distal upstream	PTGS2	NM_000963	0	0	0	0	450
711	chr1	192508753	192509225	distal upstream	RGS1	NM_002922	0	0	0	0	473
712	chr1	192778009	192778408	promoter	RGS2	NM_002923	241	144	0	0	400
713	chr1	193028245	193029238	promoter	TROVE2	NM_001173524	965	800	0	0	994
714	chr1	193090737	193091567	promoter	CDC73	NM_024529	481	375	0	0	831
715	chr1	193674581	193675269	distal upstream	B3GALT2	NM_003783	0	0	0	0	689
716	chr1	195561171	195561715	downstream	KCNT2	NM_198503	0	0	0	0	545
717	chr1	196515419	196515812	intron	KCNT2	NM_198503	394	0	0	0	394
718	chr1	197115628	197116005	promoter	ASPM	NM_018136	197	197	0	0	378
719	chr1	197170256	197170887	promoter	ZBTB41	NM_194314	0	0	0	0	632
720	chr1	197409776	197410280	intron	CRB1	NM_001193640	505	0	0	0	505
721	chr1	197411225	197411668	exon	CRB1	NM_001193640	444	128	0	0	444
722	chr1	197871979	197872428	promoter	C1orf53	NM_001024594	450	65	0	0	450
723	chr1	198126682	198126985	promoter	NEK7	NM_133494	304	0	0	0	304
724	chr1	198412420	198412927	downstream	ATP6V1G3	NM_133262	0	0	0	0	508
725	chr1	198626636	198627358	intron	PTPRC	NM_080921	723	0	0	0	723
726	chr1	198732593	198732844	downstream	MIR181B1	NR_029612	0	0	0	0	252
727	chr1	198904438	198905075	distal upstream	MIR181A1	NR_029626	0	0	0	0	638
728	chr1	200638486	200638988	promoter	DDX59	NM_001031725	503	95	0	0	503
729	chr1	201139561	201140025	distal upstream	TMEM9	NM_016456	0	0	0	0	465
730	chr1	201244030	201244898	distal upstream	PKP1	NM_000299	0	0	0	0	869
731	chr1	201279955	201280573	intron	PKP1	NM_000299	619	0	0	0	619
732	chr1	201430896	201431483	downstream	PHLDA3	NM_012396	0	0	0	0	588
733	chr1	201458420	201458858	intron	CSRP1	NM_001193572	439	0	0	0	439
734	chr1	201562395	201563030	distal upstream	NAV1	NM_020443	0	0	0	0	636
735	chr1	201566737	201567399	distal upstream	NAV1	NM_020443	0	0	0	0	663
736	chr1	201682495	201683038	intron	NAV1	NM_001167738	544	0	0	0	544
737	chr1	201885891	201886201	intron	SHISA4	NM_198149	311	0	0	0	311
738	chr1	201924234	201924718	promoter	TIMM17A	NM_006335	101	63	0	0	485
739	chr1	202025960	202026532	downstream	ELF3	NM_001114309	0	0	0	0	573
740	chr1	202077217	202077830	distal upstream	GPR37L1	NM_004767	0	0	0	0	614
741	chr1	202252518	202253347	intron	UBE2T	NM_014176	830	0	0	0	830
742	chr1	202310895	202311203	promoter	UBE2T	NM_014176	200	73	0	0	309
743	chr1	202318360	202318677	promoter	PPP1R12B	NM_001167858	318	0	0	0	318
744	chr1	202593861	202594397	intron	SYT2	NM_001136504	537	0	0	0	537
745	chr1	202858029	202858416	promoter	RABIF	NM_002871	235	164	0	0	388
746	chr1	202896092	202896687	promoter	KLHL12	NM_021633	280	156	0	0	596
747	chr1	203595708	203596090	promoter	ATP2B4	NM_001684	164	164	0	0	383
748	chr1	203661826	203662680	intron	SNORA77	NR_003019	855	0	0	0	855
749	chr1	203830311	203831178	promoter	SNRPE	NM_003094	440	103	0	0	868
750	chr1	204380538	204380793	promoter	PPP1R15B	NM_032833	256	256	0	0	256
751	chr1	204380861	204381336	promoter	PPP1R15B	NM_032833	84	84	0	0	476
752	chr1	204386380	204387141	distal upstream	PPP1R15B	NM_032833	0	0	0	0	762
753	chr1	204404536	204405238	intron	PPP1R15B	NM_032833	703	0	0	0	703
754	chr1	204476125	204476561	distal upstream	MDM4	NM_002393	0	0	0	0	437
755	chr1	204485375	204485663	promoter	MDM4	NM_002393	154	128	0	0	289
756	chr1	205091073	205091573	promoter	RBBP5	NM_005057	78	78	0	0	501
757	chr1	205144625	205144896	intron	DSTYK	NM_015375	272	0	0	0	272
758	chr1	205253858	205254302	downstream	NUAK2	NM_030952	0	0	0	0	445
759	chr1	206138019	206138476	promoter	FAM72A	NM_001123168	0	0	0	0	458
760	chr1	206566970	206567372	exon	SRGAP2	NM_001170637	403	61	0	0	403
761	chr1	206896921	206897814	intron	MAPKAPK2	NM_032960	894	0	0	0	894
762	chr1	207064108	207064461	distal upstream	IL24	NM_001185157	0	0	0	0	354
763	chr1	207069059	207069798	promoter	IL24	NM_001185157	0	0	0	0	740
764	chr1	207097395	207097850	promoter	FAIM3	NM_005449	0	0	0	456	0
765	chr1	207180786	207181055	downstream	C1orf116	NM_023938	0	0	0	0	270
766	chr1	207478030	207478501	distal upstream	CD55	NM_001114752	0	0	0	0	472
767	chr1	207482969	207483495	distal upstream	CD55	NM_001114752	0	0	0	0	527
768	chr1	207494234	207495118	promoter	CD55	NM_001114752	303	303	0	0	885
769	chr1	207925268	207925708	promoter	CD46	NM_172361	327	273	0	0	441
770	chr1	208136907	208137372	distal upstream	CD34	NM_001025109	0	0	0	0	466
771	chr1	209439750	209440447	distal upstream	LOC642587	NM_001104548	0	0	0	0	698
772	chr1	209957641	209958347	promoter	C1orf74	NM_152485	250	169	0	0	707
773	chr1	210001120	210001430	promoter	C1orf107	NM_014388	120	120	0	0	311
774	chr1	210058091	210058490	distal upstream	SYT14	NM_153262	0	0	0	0	400
775	chr1	210546911	210547452	intron	HHAT	NM_001170580	542	0	0	0	542
776	chr1	210757974	210758293	intron	HHAT	NM_001170580	320	0	0	0	320
777	chr1	210827108	210827623	intron	HHAT	NM_001170580	516	0	413	0	516
778	chr1	211055856	211056426	intron	KCNH1	NM_002238	571	0	0	0	571
779	chr1	211555954	211556401	promoter	C1orf97	NR_026761	306	172	0	0	448
780	chr1	211908939	211909421	distal upstream	NEK2	NM_002497	0	0	0	0	483
781	chr1	212208440	212209257	promoter	INTS7	NM_015434	785	540	0	451	818
782	chr1	212458246	212458811	promoter	PPP2R5A	NM_006243	0	0	0	0	566
783	chr1	212459617	212460098	promoter	PPP2R5A	NM_006243	482	17	0	0	482
784	chr1	212659114	212659864	downstream	NENF	NM_013349	0	0	0	0	751
785	chr1	212686207	212686870	distal upstream	ATF3	NM_001030287	0	0	0	0	664
786	chr1	212691698	212692298	distal upstream	ATF3	NM_001030287	0	0	0	0	601
787	chr1	212781482	212782192	promoter	ATF3	NM_001040619	711	200	0	0	711
788	chr1	212964848	212965332	promoter	NSL1	NM_001042549	456	430	0	0	485
789	chr1	213031330	213031593	promoter	NCRNA00292	NR_027286	151	151	0	0	264
790	chr1	213188875	213189350	promoter	ANGEL2	NM_144567	294	215	0	0	476
791	chr1	213548332	213548624	downstream	RPS6KC1	NM_001136138	0	0	293	0	0
792	chr1	214455220	214455481	promoter	SMYD2	NM_020197	262	0	0	0	262
793	chr1	214601138	214601581	intron	PTPN14	NM_005401	444	0	0	0	444
794	chr1	214612585	214613328	intron	PTPN14	NM_005401	744	0	0	0	744
795	chr1	214620344	214620860	intron	PTPN14	NM_005401	517	0	0	0	517
796	chr1	214776162	214776665	promoter	CENPF	NM_016343	135	134	0	0	504
797	chr1	215196728	215197031	intron	KCNK2	NM_001017424	304	0	0	0	304
798	chr1	215287319	215287980	intron	KCNK2	NM_014217	662	0	0	0	662
799	chr1	215713398	215713649	distal upstream	KCTD3	NM_016121	0	0	0	0	252
800	chr1	217803993	217804820	promoter	GPATCH2	NM_018040	544	248	0	0	828
801	chr1	218518209	218518820	promoter	TGFB2	NM_001135599	146	146	0	0	612
802	chr1	218550572	218551000	intron	TGFB2	NM_001135599	429	0	0	0	429
803	chr1	218633224	218633591	downstream	TGFB2	NM_001135599	0	0	0	0	368
804	chr1	218759122	218759511	downstream	TGFB2	NM_001135599	0	0	0	0	390
805	chr1	218879247	218880013	downstream	TGFB2	NM_001135599	0	0	0	0	767
806	chr1	219104056	219104985	distal upstream	LYPLAL1	NM_138794	0	0	0	0	930
807	chr1	219632955	219633449	downstream	LYPLAL1	NM_138794	0	0	0	0	495
808	chr1	219729098	219729551	downstream	SLC30A10	NM_018713	0	0	0	0	454
809	chr1	220219556	220220226	promoter	EPRS	NM_004446	445	317	0	0	671
810	chr1	220262886	220263530	promoter	BPNT1	NM_006085	306	165	0	0	645
811	chr1	220445267	220446179	promoter	RAB3GAP2	NM_012414	577	280	0	0	913
812	chr1	220992145	220992641	downstream	MOSC1	NM_022746	0	0	0	0	497
813	chr1	221508383	221509332	promoter	LOC400804	NR_024236	950	129	0	0	950
814	chr1	221567358	221567978	distal upstream	LOC400804	NR_024236	0	0	0	0	621
815	chr1	221915216	221916090	promoter	DUSP10	NM_007207	246	140	0	0	875
816	chr1	222060542	222060793	distal upstream	DUSP10	NM_007207	0	0	0	0	252
817	chr1	222638555	222639181	downstream	HHIPL2	NM_024746	0	0	0	0	627
818	chr1	222974732	222975017	downstream	FAM177B	NM_207468	0	0	0	0	286
819	chr1	222975812	222976063	downstream	FAM177B	NM_207468	0	0	0	0	252
820	chr1	222987674	222988207	downstream	FAM177B	NM_207468	0	0	0	0	534
821	chr1	223147799	223148223	intron	DISP1	NM_032890	425	0	0	0	425
822	chr1	223175110	223175486	intron	DISP1	NM_032890	377	0	0	0	377
823	chr1	223254484	223255042	downstream	TLR5	NM_003268	0	0	0	0	559
824	chr1	223363348	223363938	distal upstream	TLR5	NM_003268	0	0	0	0	591
825	chr1	223888649	223888901	promoter	CAPN2	NM_001146068	0	0	0	0	253
826	chr1	223895083	223895626	intron	CAPN2	NM_001748	544	0	0	0	544
827	chr1	223902964	223903309	intron	CAPN2	NM_001748	346	0	0	0	346
828	chr1	224180183	224180610	distal upstream	FBXO28	NM_015176	0	0	0	0	428
829	chr1	224199561	224200016	distal upstream	FBXO28	NM_015176	0	0	0	0	456
830	chr1	224200156	224202744	distal upstream	FBXO28	NM_015176	0	0	897	2027	2531
831	chr1	225060137	225060430	distal upstream	DNAH14	NM_001145154	0	0	294	0	0
832	chr1	225522872	225523202	intron	LBR	NM_002296	331	0	305	316	0
833	chr1	225652801	225653478	distal upstream	LBR	NM_194442	0	0	0	0	678
834	chr1	225842984	225843869	distal upstream	ENAH	NM_018212	0	0	0	0	886
835	chr1	225887739	225888385	distal upstream	ENAH	NM_018212	0	0	0	0	647
836	chr1	225942869	225943384	distal upstream	SRP9	NM_003133	0	0	0	0	516
837	chr1	226111760	226112106	promoter	PYCR2	NM_013328	206	206	0	0	347
838	chr1	226186709	226186960	promoter	C1orf55	NM_152608	252	68	0	0	252
839	chr1	226374330	226374624	promoter	ACBD3	NM_022735	94	94	0	0	295
840	chr1	226822752	226823153	intron	C1orf95	NM_001003665	402	0	0	0	402
841	chr1	227002594	227003410	distal upstream	PSEN2	NM_000447	0	0	0	0	817
842	chr1	227009040	227009456	distal upstream	PSEN2	NM_000447	0	0	0	0	417
843	chr1	227127268	227128116	promoter	ADCK3	NM_020247	180	164	0	0	849
844	chr1	227544960	227545328	distal upstream	CDC42BPA	NM_003607	0	0	0	0	369
845	chr1	227922809	227923218	promoter	JMJD4	NM_023007	410	392	0	0	410
846	chr1	227993288	227993955	distal upstream	PRSS38	NM_183062	0	0	0	0	668
847	chr1	228104384	228104671	downstream	WNT9A	NM_003395	0	0	0	0	288
848	chr1	228133909	228134358	promoter	WNT9A	NM_003395	450	0	0	0	450
849	chr1	228290765	228291253	promoter	C1orf35	NM_024319	258	189	0	0	489
850	chr1	228296770	228297301	promoter	MRPL55	NM_181441	244	165	0	0	532
851	chr1	228327474	228328115	promoter	GUK1	NM_001159390	188	137	0	0	642
852	chr1	228353039	228353866	promoter	C1orf69	NM_001010867	439	431	0	0	828
853	chr1	228531399	228532046	intron	TRIM11	NM_145214	648	0	648	0	0
854	chr1	228644944	228646036	promoter	HIST3H2A	NM_033445	727	727	0	0	1093
855	chr1	228674567	228675163	promoter	RNF187	NM_001010858	97	97	0	0	597
856	chr1	228756589	228756985	distal upstream	DUSP5P	NR_002834	0	0	0	0	397
857	chr1	228771161	228771536	distal upstream	DUSP5P	NR_002834	0	0	0	0	376
858	chr1	228783320	228783977	intron	DUSP5P	NR_002834	658	0	0	0	658
859	chr1	229253440	229254016	distal upstream	RAB4A	NM_004578	0	0	0	0	577
860	chr1	229285122	229285400	distal upstream	RAB4A	NM_004578	0	0	0	0	279
861	chr1	229356211	229356504	distal upstream	RAB4A	NM_004578	0	0	294	0	0
862	chr1	229357014	229357585	distal upstream	RAB4A	NM_004578	0	0	0	0	572
863	chr1	229389062	229389326	distal upstream	RAB4A	NM_004578	0	0	0	0	265
864	chr1	229643842	229644430	promoter	NUP133	NM_018230	247	247	0	0	589
865	chr1	229694586	229695202	promoter	ABCB10	NM_012089	0	0	0	0	617
866	chr1	230107439	230107867	distal upstream	GALNT2	NM_004481	0	0	0	429	0
867	chr1	230213426	230213860	intron	GALNT2	NM_004481	435	0	0	0	435
868	chr1	230220078	230220329	intron	GALNT2	NM_004481	252	0	0	0	252
869	chr1	230220382	230220633	intron	GALNT2	NM_004481	252	0	0	0	252
870	chr1	230240257	230241032	intron	GALNT2	NM_004481	776	0	0	0	776
871	chr1	230246788	230247202	intron	GALNT2	NM_004481	415	0	0	0	415
872	chr1	230249399	230250071	intron	GALNT2	NM_004481	673	0	0	0	673
873	chr1	230443833	230444136	downstream	PGBD5	NM_024554	0	0	0	0	304
874	chr1	230778110	230778644	promoter	COG2	NM_007357	444	224	0	0	535
875	chr1	231014308	231014569	distal upstream	C1orf198	NM_001136494	0	0	0	0	262
876	chr1	231114431	231115163	promoter	ARV1	NM_022786	530	392	0	0	733
877	chr1	231473305	231474350	promoter	C1orf124	NM_032018	944	944	657	522	1046
878	chr1	231558169	231558579	promoter	EGLN1	NM_022051	411	411	0	0	411
879	chr1	231663968	231664658	promoter	TSNAX	NM_005999	261	175	0	0	691
880	chr1	232749562	232750117	distal upstream	SIPA1L2	NM_020808	0	0	0	0	556
881	chr1	232756222	232756626	distal upstream	SIPA1L2	NM_020808	0	0	0	0	405
882	chr1	232903511	232903762	distal upstream	KIAA1383	NM_019090	0	0	0	0	252
883	chr1	233085965	233086525	promoter	C1orf57	NM_032324	157	122	0	0	561
884	chr1	233248479	233249719	intron	C1orf57	NM_032324	1241	0	0	0	1241
885	chr1	233679500	233679754	distal upstream	KCNK1	NM_002245	0	0	0	0	255
886	chr1	233749318	233749671	promoter	KCNK1	NM_002245	0	0	0	0	354
887	chr1	233842867	233843895	downstream	KCNK1	NM_002245	0	0	0	0	1029
888	chr1	234021086	234021655	distal upstream	SLC35F3	NM_173508	0	0	0	0	570
889	chr1	234040269	234040544	promoter	SLC35F3	NM_173508	0	0	0	0	276
890	chr1	234445302	234445655	intron	C1orf31	NM_001012985	354	0	0	0	354
891	chr1	234508779	234509579	promoter	C1orf31	NM_001012985	152	152	0	0	801
892	chr1	234636723	234637264	distal upstream	TARBP1	NM_005646	0	0	0	0	542
893	chr1	234659187	234659796	distal upstream	TARBP1	NM_005646	0	0	0	0	610
894	chr1	234738547	234738815	downstream	IRF2BP2	NM_001077397	0	0	0	0	269
895	chr1	234743797	234744139	promoter	IRF2BP2	NM_001077397	343	0	0	0	343
896	chr1	234746350	234746922	promoter	IRF2BP2	NM_001077397	0	0	0	0	573
897	chr1	234748199	234748923	distal upstream	IRF2BP2	NM_001077397	0	0	0	0	725
898	chr1	234859152	234861125	downstream	NCRNA00184	NR_033927	0	0	0	0	1974
899	chr1	234907966	234908556	downstream	NCRNA00184	NR_033927	0	0	0	0	591
900	chr1	235092979	235093261	downstream	SNORA14B	NR_002956	0	0	0	0	283
901	chr1	235097446	235098110	downstream	SNORA14B	NR_002956	0	0	0	0	665
902	chr1	235098369	235098620	downstream	SNORA14B	NR_002956	0	0	0	0	252
903	chr1	235106308	235107049	downstream	SNORA14B	NR_002956	0	0	0	0	742
904	chr1	235110793	235111419	downstream	SNORA14B	NR_002956	0	0	0	0	627
905	chr1	235132806	235133548	downstream	SNORA14B	NR_002956	0	0	0	0	743
906	chr1	235147445	235147970	downstream	SNORA14B	NR_002956	0	0	0	0	526
907	chr1	235247012	235247460	downstream	SNORA14B	NR_002956	0	0	0	0	449
908	chr1	235291923	235292555	promoter	TOMM20	NM_014765	334	334	0	0	633
909	chr1	235324099	235324728	promoter	RBM34	NM_001161533	473	260	0	0	630
910	chr1	235491381	235492396	promoter	GGPS1	NM_004837	797	440	0	0	1016
911	chr1	235530510	235531046	promoter	TBCE	NM_003193	320	141	0	0	537
912	chr1	235667646	235668657	promoter	B3GALNT2	NM_152490	136	136	0	0	1012
913	chr1	236030212	236030633	promoter	LYST	NM_000081	9	9	0	0	422
914	chr1	236066390	236066692	distal upstream	LYST	NM_000081	0	0	0	0	303
915	chr1	236073643	236074190	distal upstream	LYST	NM_000081	0	0	0	0	548
916	chr1	236080685	236081024	distal upstream	LYST	NM_000081	0	0	0	0	340
917	chr1	236260356	236260871	distal upstream	NID1	NM_002508	0	0	0	0	516
918	chr1	236313094	236313584	intron	GPR137B	NM_003272	491	0	0	491	0
919	chr1	236687561	236688041	promoter	LOC100287902	NR_034040	481	248	0	0	481
920	chr1	236767605	236768187	promoter	HEATR1	NM_018072	237	121	0	0	583
921	chr1	236958232	236958870	promoter	MTR	NM_000254	291	291	0	0	639
922	chr1	237176142	237176847	distal upstream	RYR2	NM_001035	0	0	0	0	706
923	chr1	237766327	237766816	intron	LOC100130331	NR_027247	490	0	0	0	490
924	chr1	238036852	238037318	intron	LOC100130331	NR_027247	467	0	0	0	467
925	chr1	239123508	239123761	distal upstream	LOC339535	NR_015407	0	0	0	0	254
926	chr1	239977567	239978066	intron	CHRM3	NM_000740	500	0	0	0	500
927	chr1	240354205	240354691	intron	FMN2	NM_020066	487	0	0	0	487
928	chr1	240549236	240550127	intron	GREM2	NM_022469	892	0	0	0	892
929	chr1	240726037	240726581	intron	GREM2	NM_022469	545	0	0	545	0
930	chr1	240812944	240813862	distal upstream	GREM2	NM_022469	0	0	0	0	919
931	chr1	240854948	240855273	distal upstream	GREM2	NM_022469	0	0	0	0	326
932	chr1	240869845	240870096	distal upstream	GREM2	NM_022469	0	0	0	0	252
933	chr1	241682799	241683249	promoter	FH	NM_000143	287	196	0	0	451
934	chr1	242010992	242011612	promoter	EXO1	NM_130398	121	121	0	0	621
935	chr1	242388438	242388894	intron	PLD5	NM_001195812	457	0	0	0	457
936	chr1	243418345	243419753	promoter	SDCCAG8	NM_006642	812	601	0	0	1409
937	chr1	243677468	243678156	intron	SDCCAG8	NM_006642	689	0	0	0	689
938	chr1	244437048	244437632	distal upstream	C1orf100	NM_001012970	0	0	0	0	585
939	chr1	244615238	244615751	promoter	ADSS	NM_001126	176	176	0	0	514
940	chr1	244816013	244816759	promoter	PPPDE1	NM_016076	409	307	0	0	747
941	chr1	244997857	244998473	promoter	FAM36A	NM_198076	0	0	0	0	617
942	chr1	244998499	244999038	promoter	FAM36A	NM_198076	401	401	0	0	540
943	chr1	245027505	245028186	promoter	HNRNPU	NM_031844	323	323	0	0	682
944	chr1	245132949	245133972	promoter	EFCAB2	NR_026588	803	576	0	0	1024
945	chr1	245133999	245134836	promoter	EFCAB2	NR_026588	838	0	0	0	838
946	chr1	245305434	245305949	distal upstream	KIF26B	NM_018012	0	0	516	0	0
947	chr1	246235275	246235889	intron	SMYD3	NM_022743	615	0	0	0	615
948	chr1	246641766	246642017	intron	SMYD3	NM_001167740	252	0	0	252	0
949	chr1	246670366	246670774	promoter	SMYD3	NM_001167740	279	279	0	0	409
950	chr1	246729394	246730135	promoter	CNST	NM_152609	670	626	0	0	742
951	chr1	246771939	246772599	intron	CNST	NM_152609	661	0	0	0	661
952	chr1	246948905	246949176	distal upstream	LOC149134	NR_015422	0	0	0	0	272
953	chr1	247094972	247095651	promoter	AHCTF1	NM_015446	0	0	0	0	680
954	chr1	247283353	247283693	distal upstream	C1orf229	NM_207401	0	0	0	0	341
955	chr1	248551283	248551534	promoter	OR2T6	NM_001005471	252	252	0	252	0
956	chr2	264616	265197	promoter	ACP1	NM_004300	330	140	0	0	582
957	chr2	389116	389367	distal upstream	FAM150B	NM_001002919	0	0	252	0	0
958	chr2	389575	389826	distal upstream	FAM150B	NM_001002919	0	0	252	0	0
959	chr2	676473	677637	promoter	TMEM18	NM_152834	967	152	0	0	1165
960	chr2	739984	740466	distal upstream	TMEM18	NM_152834	0	0	0	0	483
961	chr2	740467	741021	distal upstream	TMEM18	NM_152834	0	0	0	0	555
962	chr2	1597592	1598057	downstream	PXDN	NM_012293	0	0	0	0	466
963	chr2	1599008	1599449	downstream	PXDN	NM_012293	0	0	0	0	442
964	chr2	1795927	1796379	exon	PXDN	NM_012293	453	145	0	0	453
965	chr2	2779611	2780105	distal upstream	MYT1L	NM_015025	0	0	0	495	0
966	chr2	2828671	2828922	distal upstream	MYT1L	NM_015025	0	0	0	252	0
967	chr2	3049352	3049741	downstream	TSSC1	NM_003310	0	0	390	314	0
968	chr2	3113977	3114778	downstream	TSSC1	NM_003310	0	0	628	646	0
969	chr2	3184329	3184893	downstream	TSSC1	NM_003310	0	0	0	0	565
970	chr2	3522533	3523194	promoter	ADI1	NM_018269	662	57	0	0	662
971	chr2	3605805	3606210	promoter	RNASEH1	NM_002936	136	136	0	0	406
972	chr2	3677490	3677845	intron	ALLC	NM_018436	356	0	356	0	0
973	chr2	3802663	3803765	downstream	ALLC	NM_018436	0	0	1050	706	0
974	chr2	5312689	5313109	distal upstream	SOX11	NM_003108	0	0	421	252	0
975	chr2	5768522	5768912	distal upstream	SOX11	NM_003108	0	0	256	0	391
976	chr2	5780029	5780450	distal upstream	SOX11	NM_003108	0	0	0	0	422
977	chr2	7148086	7148490	intron	LOC386597	NR_033997	405	0	0	0	405
978	chr2	7152029	7152407	intron	LOC386597	NR_033997	379	0	0	0	379
979	chr2	7171821	7172318	intron	LOC386597	NR_033997	498	0	0	0	498
980	chr2	8538122	8538687	distal upstream	C2orf46	NR_034135	0	0	320	463	412
981	chr2	8716107	8716358	distal upstream	ID2	NM_002166	0	0	252	0	0
982	chr2	9562561	9562936	promoter	ITGB1BP1	NM_004763	376	0	0	0	376
983	chr2	9695753	9696336	promoter	ADAM17	NM_003183	165	165	0	0	584
984	chr2	9771160	9771704	promoter	YWHAQ	NM_006826	0	0	0	0	545
985	chr2	9843387	9843861	distal upstream	YWHAQ	NM_006826	0	0	0	0	475
986	chr2	10184139	10184486	promoter	KLF11	NM_001177718	348	116	0	0	348
987	chr2	10262791	10263042	promoter	RRM2	NM_001034	252	234	0	0	252
988	chr2	10545451	10546001	intron	SNORA80B	NR_028374	551	0	0	0	551
989	chr2	10548340	10548859	exon	SNORA80B	NR_028374	520	173	0	0	520
990	chr2	11494570	11494900	distal upstream	ROCK2	NM_004850	0	0	0	331	0
991	chr2	11514596	11515328	distal upstream	ROCK2	NM_004850	0	0	0	0	733
992	chr2	11529759	11530624	distal upstream	ROCK2	NM_004850	0	0	0	0	866
993	chr2	11531783	11532276	distal upstream	ROCK2	NM_004850	0	0	0	0	494
994	chr2	11605878	11606207	promoter	E2F6	NR_003094	330	311	0	0	330
995	chr2	12443706	12443957	distal upstream	TRIB2	NM_021643	0	0	0	0	252
996	chr2	12458399	12459308	distal upstream	TRIB2	NM_021643	0	0	0	0	910
997	chr2	12596423	12596863	distal upstream	TRIB2	NM_021643	0	0	0	0	441
998	chr2	15321565	15321960	intron	NBAS	NM_015909	396	0	0	0	396
999	chr2	16790070	16790321	intron	FAM49A	NM_030797	252	0	0	0	252
1000	chr2	19172846	19173525	downstream	OSR1	NM_145260	0	0	0	0	680
1001	chr2	19547562	19548451	downstream	OSR1	NM_145260	0	0	0	0	890
1002	chr2	19738332	19738646	distal upstream	OSR1	NM_145260	0	0	0	0	315
1003	chr2	20101332	20101994	promoter	TTC32	NM_001008237	413	279	0	0	663
1004	chr2	20111612	20111964	exon	TTC32	NM_001008237	353	353	0	0	353
1005	chr2	20189780	20190265	promoter	WDR35	NM_001006657	105	105	0	0	486
1006	chr2	20251380	20251996	promoter	LAPTM4A	NM_014713	410	410	0	0	617
1007	chr2	20266059	20266451	distal upstream	LAPTM4A	NM_014713	0	0	0	0	393
1008	chr2	20316216	20316726	distal upstream	LAPTM4A	NM_014713	0	0	510	468	0
1009	chr2	20550534	20551081	distal upstream	PUM2	NM_015317	0	0	0	0	548
1010	chr2	20691725	20692097	downstream	RHOB	NM_004040	0	0	0	0	373
1011	chr2	20700752	20701258	downstream	RHOB	NM_004040	0	0	0	0	507
1012	chr2	20724933	20725338	downstream	RHOB	NM_004040	0	0	0	0	406
1013	chr2	20817800	20818062	exon	HS1BP3	NM_022460	263	263	0	0	263
1014	chr2	20833504	20833952	intron	HS1BP3	NM_022460	449	0	0	0	449
1015	chr2	22059930	22060423	distal upstream	APOB	NM_000384	0	0	0	0	494
1016	chr2	23736353	23736691	intron	KLHL29	NM_052920	339	0	0	0	339
1017	chr2	23764729	23765029	intron	KLHL29	NM_052920	301	0	0	0	301
1018	chr2	24149893	24150264	promoter	ATAD2B	NM_017552	42	42	0	0	372
1019	chr2	24298993	24299567	promoter	SF3B14	NM_016047	322	246	0	0	575
1020	chr2	25015788	25016330	promoter	C2orf79	NM_001013663	464	258	0	0	543
1021	chr2	25194529	25195058	promoter	DNAJC27	NM_016544	375	218	0	0	530
1022	chr2	26101474	26101735	promoter	ASXL2	NM_018263	0	0	0	0	262
1023	chr2	26256193	26256526	promoter	RAB10	NM_016131	0	0	0	0	334
1024	chr2	26256610	26257338	promoter	RAB10	NM_016131	611	611	0	0	729
1025	chr2	26568351	26569194	promoter	EPT1	NM_033505	844	242	0	0	844
1026	chr2	26694837	26695223	intron	OTOF	NM_004802	387	0	387	352	0
1027	chr2	26946751	26947440	intron	KCNK3	NM_002246	690	0	0	0	690
1028	chr2	26995151	26995662	intron	C2orf18	NM_017877	512	0	0	0	512
1029	chr2	27008416	27009015	promoter	CENPA	NM_001809	135	135	0	0	600
1030	chr2	27273512	27274421	promoter	AGBL5	NM_021831	0	0	0	0	910
1031	chr2	27357239	27357768	promoter	PREB	NM_013388	304	304	0	0	530
1032	chr2	27543816	27544394	promoter	MPV17	NM_002437	579	0	0	0	579
1033	chr2	27579548	27579799	promoter	GTF3C2	NM_001035521	252	195	0	0	252
1034	chr2	27593052	27593680	promoter	SNX17	NM_014748	566	461	0	0	629
1035	chr2	27712333	27713062	promoter	IFT172	NM_015662	239	91	0	0	730
1036	chr2	27886433	27886684	promoter	SUPT7L	NM_014860	252	252	0	0	252
1037	chr2	27929121	27929621	distal upstream	SUPT7L	NM_014860	0	0	0	0	501
1038	chr2	28112924	28113760	promoter	RBKS	NM_022128	837	837	0	0	837
1039	chr2	28579004	28579441	distal upstream	FOSL2	NM_005253	0	0	0	0	438
1040	chr2	28615393	28615961	promoter	FOSL2	NM_005253	184	184	0	0	569
1041	chr2	28806963	28807440	intron	PLB1	NM_001170585	478	0	0	0	478
1042	chr2	28837017	28837268	intron	PLB1	NM_001170585	252	0	0	0	252
1043	chr2	28974146	28974820	promoter	PPP1CB	NM_206876	208	208	0	0	675
1044	chr2	29092856	29093472	promoter	TRMT61B	NM_017910	320	320	0	0	617
1045	chr2	29117386	29117665	promoter	WDR43	NM_015131	134	134	0	0	280
1046	chr2	29245662	29246047	exon	FAM179A	NM_199280	386	97	0	0	386
1047	chr2	30369176	30369825	promoter	YPEL5	NM_016061	77	77	0	0	650
1048	chr2	32030720	32031184	downstream	MEMO1	NM_015955	0	0	0	465	0
1049	chr2	32235859	32236310	promoter	MEMO1	NM_015955	0	0	0	0	452
1050	chr2	32264757	32265189	promoter	DPY30	NM_032574	88	88	0	0	433
1051	chr2	32288277	32288909	promoter	SPAST	NM_014946	231	231	0	0	633
1052	chr2	32390638	32391164	promoter	SLC30A6	NM_001193514	256	64	0	0	527
1053	chr2	32581973	32582408	promoter	BIRC6	NM_016252	314	314	0	0	436
1054	chr2	33327744	33328212	intron	LTBP1	NM_000627	469	0	469	279	0
1055	chr2	33359201	33359726	promoter	LTBP1	NM_000627	526	64	0	0	526
1056	chr2	33824226	33824846	promoter	FAM98A	NM_015475	137	128	0	0	621
1057	chr2	36584833	36585221	promoter	CRIM1	NM_016441	389	0	0	0	389
1058	chr2	36624982	36625468	intron	CRIM1	NM_016441	487	0	0	0	487
1059	chr2	36630733	36631351	intron	CRIM1	NM_016441	619	0	0	0	619
1060	chr2	37311232	37312063	promoter	CCDC75	NM_174931	725	196	0	0	832
1061	chr2	37423453	37423888	distal upstream	SULT6B1	NM_001032377	0	0	0	0	436
1062	chr2	37458624	37458914	promoter	C2orf56	NM_001083946	259	248	0	0	291
1063	chr2	37603710	37604583	downstream	QPCT	NM_012413	0	0	0	0	874
1064	chr2	38085310	38085823	distal upstream	FAM82A1	NM_001170791	0	0	0	0	514
1065	chr2	38152524	38152860	promoter	FAM82A1	NM_001170791	337	45	0	0	337
1066	chr2	38374177	38374558	intron	C2orf58	NR_027252	382	0	0	0	382
1067	chr2	38604538	38605029	promoter	ATL2	NR_024191	0	0	0	0	492
1068	chr2	38689368	38689770	distal upstream	ATL2	NR_024191	0	0	0	0	403
1069	chr2	38978112	38978850	promoter	SRSF7	NM_001031684	525	267	0	0	739
1070	chr2	39351185	39351779	distal upstream	SOS1	NM_005633	0	0	0	0	595
1071	chr2	40175331	40175832	distal upstream	THUMPD2	NR_028102	0	0	0	0	502
1072	chr2	40590728	40590979	intron	SLC8A1	NM_001112801	252	0	0	0	252
1073	chr2	40661971	40662546	intron	SLC8A1	NM_001112801	576	0	0	0	576
1074	chr2	40895464	40895895	distal upstream	SLC8A1	NM_001112802	0	0	0	0	432
1075	chr2	42067947	42068204	distal upstream	LOC388942	NR_033996	0	0	0	0	258
1076	chr2	42193637	42194009	distal upstream	PKDCC	NM_138370	0	0	0	0	373
1077	chr2	42359966	42360684	distal upstream	EML4	NM_001145076	0	0	0	0	719
1078	chr2	43037397	43038145	distal upstream	HAAO	NM_012205	0	0	0	0	749
1079	chr2	43376692	43377100	downstream	ZFP36L2	NM_006887	0	0	0	409	0
1080	chr2	43540206	43540693	intron	LOC100129726	NR_027251	488	0	0	0	488
1081	chr2	43822950	43823563	promoter	THADA	NM_022065	236	236	0	0	614
1082	chr2	44394933	44395653	promoter	PPM1B	NM_002706	0	0	0	0	721
1083	chr2	44588469	44589320	promoter	PREPL	NM_001171617	812	727	0	0	852
1084	chr2	45641754	45642263	intron	UNQ6975	NR_033831	510	0	510	0	0
1085	chr2	46191238	46191604	intron	PRKCE	NM_005400	367	0	0	0	367
1086	chr2	46295082	46295333	intron	EPAS1	NM_001430	252	0	0	0	252
1087	chr2	46451952	46452509	distal upstream	EPAS1	NM_001430	0	0	0	0	558
1088	chr2	46542287	46542735	intron	EPAS1	NM_001430	449	0	0	0	449
1089	chr2	46925694	46926382	promoter	SOCS5	NM_014011	285	188	0	0	689
1090	chr2	47074307	47074752	intron	LOC100134259	NR_024452	446	0	0	0	446
1091	chr2	47194286	47194865	intron	MCFD2	NM_001171508	580	0	0	0	580
1092	chr2	47197739	47198026	intron	MCFD2	NM_001171508	288	0	0	0	288
1093	chr2	47261370	47261964	intron	MCFD2	NM_001171508	595	0	0	0	595
1094	chr2	47630009	47630527	promoter	MSH2	NM_000251	266	266	0	0	519
1095	chr2	48133768	48134214	promoter	FBXO11	NM_001190274	0	0	0	0	447
1096	chr2	48333536	48334183	distal upstream	FBXO11	NM_001190274	0	0	0	0	648
1097	chr2	48541287	48541915	promoter	FOXN2	NM_002158	122	122	0	0	629
1098	chr2	48667486	48667986	promoter	KLRAQ1	NM_001135629	80	80	0	0	501
1099	chr2	48942573	48942824	intron	LHCGR	NM_000233	252	0	0	0	252
1100	chr2	51178357	51178705	intron	NRXN1	NM_004801	349	0	0	0	349
1101	chr2	53580464	53580996	distal upstream	CHAC2	NM_001008708	0	0	0	0	533
1102	chr2	54342907	54343224	promoter	ACYP2	NM_138448	318	0	0	0	318
1103	chr2	54557630	54558103	promoter	C2orf73	NM_001100396	34	34	0	0	474
1104	chr2	54893914	54894165	intron	EML6	NM_001039753	252	0	0	0	252
1105	chr2	55131212	55131645	intron	RTN4	NM_007008	434	0	0	0	434
1106	chr2	55277306	55278096	promoter	RTN4	NM_207520	429	429	0	0	791
1107	chr2	55496037	55496499	promoter	MTIF2	NM_001005369	348	348	0	0	463
1108	chr2	55645914	55646243	promoter	CCDC88A	NM_018084	330	194	0	0	330
1109	chr2	55646567	55647368	promoter	CCDC88A	NM_018084	491	491	0	0	802
1110	chr2	55844667	55845213	promoter	SMEK2	NM_020463	130	130	0	0	547
1111	chr2	55920695	55921158	promoter	PNPT1	NM_033109	317	215	0	0	464
1112	chr2	56070232	56070819	downstream	EFEMP1	NM_004105	0	0	0	0	588
1113	chr2	56104147	56104605	intron	EFEMP1	NM_004105	459	0	0	0	459
1114	chr2	61244213	61244759	promoter	PEX13	NM_002618	547	0	0	0	547
1115	chr2	61371868	61372467	promoter	LOC339803	NR_036496	469	294	0	0	600
1116	chr2	61763734	61764212	promoter	XPO1	NM_003400	479	0	0	0	479
1117	chr2	61765286	61766025	promoter	XPO1	NM_003400	133	133	0	0	740
1118	chr2	61991031	61991865	downstream	FAM161A	NM_032180	0	0	0	0	835
1119	chr2	62081280	62081881	promoter	FAM161A	NM_032180	0	0	0	0	602
1120	chr2	62115615	62115965	promoter	CCT4	NM_006430	177	177	0	0	351
1121	chr2	62514947	62515556	downstream	B3GNT2	NM_006577	0	0	0	0	610
1122	chr2	62932437	62932878	promoter	EHBP1	NM_001142616	442	0	0	0	442
1123	chr2	62957719	62958188	intron	EHBP1	NM_001142614	470	0	0	268	470
1124	chr2	64067768	64068349	promoter	UGP2	NM_001001521	253	253	0	0	582
1125	chr2	64371487	64372044	promoter	PELI1	NM_020651	119	119	0	0	558
1126	chr2	64751128	64751582	promoter	AFTPH	NM_017657	145	145	0	0	455
1127	chr2	64977890	64978744	distal upstream	SERTAD2	NM_014755	0	0	0	0	855
1128	chr2	65202318	65202868	distal upstream	SLC1A4	NM_001193493	0	0	0	0	551
1129	chr2	65283148	65283703	promoter	CEP68	NM_015147	210	169	0	0	556
1130	chr2	65357053	65357674	promoter	RAB1A	NM_015543	383	383	0	0	622
1131	chr2	65839656	65840245	distal upstream	SPRED2	NM_181784	0	0	0	0	590
1132	chr2	65889824	65890607	distal upstream	SPRED2	NM_181784	0	0	0	0	784
1133	chr2	66307116	66307566	distal upstream	MEIS1	NM_002398	0	0	0	0	451
1134	chr2	66464288	66464880	distal upstream	MEIS1	NM_002398	0	0	0	0	593
1135	chr2	66561472	66562067	distal upstream	MEIS1	NM_002398	0	0	0	0	596
1136	chr2	66661952	66662609	promoter	MEIS1	NM_002398	79	79	0	0	658
1137	chr2	67090016	67090329	downstream	MEIS1	NM_002398	0	0	0	0	314
1138	chr2	67115791	67116404	downstream	MEIS1	NM_002398	0	0	0	0	614
1139	chr2	67486835	67487440	distal upstream	ETAA1	NM_019002	0	0	0	0	606
1140	chr2	67487925	67488500	distal upstream	ETAA1	NM_019002	0	0	0	0	576
1141	chr2	67546294	67546679	distal upstream	ETAA1	NM_019002	0	0	0	0	386
1142	chr2	67627903	67628354	intron	ETAA1	NM_019002	452	0	0	0	452
1143	chr2	67800000	67801164	downstream	ETAA1	NM_019002	0	0	0	0	1165
1144	chr2	67876738	67877374	downstream	ETAA1	NM_019002	0	0	0	0	637
1145	chr2	68067591	68067842	downstream	C1D	NM_001190263	0	0	0	0	252
1146	chr2	68384756	68385085	promoter	PNO1	NM_020143	82	82	0	0	330
1147	chr2	68479831	68480420	promoter	PPP3R1	NM_000945	0	0	0	0	590
1148	chr2	68694199	68694571	promoter	FBXO48	NM_001024680	192	49	0	0	373
1149	chr2	69390228	69390583	intron	MIR3126	NR_036073	356	0	0	0	356
1150	chr2	69405240	69405839	intron	MIR3126	NR_036073	600	0	0	0	600
1151	chr2	69423328	69423831	intron	MIR3126	NR_036073	504	0	0	0	504
1152	chr2	69480803	69481550	downstream	GFPT1	NM_002056	0	0	0	0	748
1153	chr2	70056202	70057087	promoter	GMCL1	NM_178439	271	271	619	439	886
1154	chr2	70141595	70142205	promoter	MXD1	NM_002357	4	4	0	0	611
1155	chr2	70369551	70370250	distal upstream	LOC100133985	NR_024444	0	0	0	0	700
1156	chr2	70417660	70418018	promoter	C2orf42	NM_017880	359	0	0	0	359
1157	chr2	70475295	70476252	promoter	TIA1	NM_022037	485	244	0	0	958
1158	chr2	70520533	70521158	promoter	SNRPG	NM_003096	337	121	0	0	626
1159	chr2	71295069	71296021	promoter	NAGK	NM_017567	615	436	0	0	953
1160	chr2	71889819	71890321	intron	DYSF	NM_001130984	503	0	0	503	0
1161	chr2	71976758	71977045	downstream	DYSF	NM_001130984	0	0	0	0	288
1162	chr2	73460247	73460903	promoter	C2orf7	NM_032319	110	110	0	0	657
1163	chr2	74153740	74154266	promoter	DGUOK	NM_080918	315	228	0	0	527
1164	chr2	74405803	74406415	promoter	MOBKL1B	NM_018221	193	193	0	0	613
1165	chr2	74425569	74425877	promoter	MTHFD2	NM_006636	189	181	0	0	309
1166	chr2	74648626	74649071	promoter	WDR54	NM_032118	188	60	0	0	446
1167	chr2	74685176	74685684	promoter	WBP1	NM_012477	109	109	0	0	509
1168	chr2	74699415	74699951	promoter	MRPL53	NM_053050	513	347	0	0	537
1169	chr2	74734087	74735028	promoter	PCGF1	NM_032673	735	227	548	0	942
1170	chr2	74967771	74968231	downstream	SEMA4F	NM_004263	0	0	0	0	461
1171	chr2	75072536	75072801	intron	HK2	NM_000189	266	0	0	0	266
1172	chr2	75185624	75186210	promoter	POLE4	NM_019896	437	246	0	0	587
1173	chr2	75327633	75327954	intron	TACR1	NM_015727	322	0	0	0	322
1174	chr2	75874036	75874287	promoter	MRPL19	NM_014763	252	62	0	0	252
1175	chr2	81159184	81159635	distal upstream	LRRTM1	NM_178839	0	0	0	452	0
1176	chr2	81708392	81708734	distal upstream	LRRTM1	NM_178839	0	0	0	0	343
1177	chr2	82321077	82321386	distal upstream	LOC1720	NR_033423	0	0	0	310	0
1178	chr2	83804263	83804541	distal upstream	FUNDC2P2	NR_003663	0	0	0	0	279
1179	chr2	85136367	85136646	downstream	TMSB10	NM_021103	0	0	280	0	0
1180	chr2	85146806	85147358	downstream	TMSB10	NM_021103	0	0	0	0	553
1181	chr2	85153014	85153355	downstream	TMSB10	NM_021103	0	0	0	0	342
1182	chr2	85660728	85661211	promoter	SH2D6	NM_198482	0	0	0	0	484
1183	chr2	85684941	85685514	downstream	SH2D6	NM_198482	0	0	0	0	574
1184	chr2	85765779	85766396	promoter	MAT2A	NM_005911	110	110	0	0	618
1185	chr2	85822513	85822839	promoter	RNF181	NM_016494	4	4	0	0	327
1186	chr2	85999500	85999855	intron	ATOH8	NM_032827	356	0	0	0	356
1187	chr2	86332576	86333464	promoter	POLR1A	NM_015425	864	618	0	0	889
1188	chr2	86422111	86422881	promoter	IMMT	NM_001100169	771	422	0	0	771
1189	chr2	86667797	86668588	promoter	KDM3A	NM_018433	319	304	0	0	792
1190	chr2	86790221	86790802	promoter	VPS24	NM_001193517	400	195	0	0	582
1191	chr2	87603423	87603794	distal upstream	NCRNA00152	NR_024204	0	0	0	372	0
1192	chr2	87623607	87624160	distal upstream	NCRNA00152	NR_024204	0	0	0	534	554
1193	chr2	87641864	87642258	distal upstream	NCRNA00152	NR_024204	0	0	0	0	395
1194	chr2	87643479	87643776	distal upstream	NCRNA00152	NR_024204	0	0	0	0	298
1195	chr2	87644439	87644884	distal upstream	NCRNA00152	NR_024204	0	0	0	0	446
1196	chr2	87655500	87656037	distal upstream	NCRNA00152	NR_024204	0	0	0	0	538
1197	chr2	88124458	88124709	promoter	RGPD2	NM_001078170	252	0	0	0	252
1198	chr2	88204549	88205128	intron	RGPD2	NM_001078170	580	0	0	580	0
1199	chr2	88316234	88316485	distal upstream	RGPD1	NM_001024457	0	0	0	0	252
1200	chr2	88926736	88927914	promoter	EIF2AK3	NM_004836	359	359	0	0	1179
1201	chr2	89514298	89514549	downstream	ANKRD36BP2	NR_015424	0	0	0	0	252
1202	chr2	89848491	89849063	downstream	ANKRD36BP2	NR_015424	0	0	0	450	573
1203	chr2	89850998	89851659	downstream	ANKRD36BP2	NR_015424	0	0	0	0	662
1204	chr2	89852854	89853496	downstream	ANKRD36BP2	NR_015424	0	0	0	0	643
1205	chr2	89858529	89859143	downstream	ANKRD36BP2	NR_015424	0	0	615	0	0
1206	chr2	89860262	89860708	downstream	ANKRD36BP2	NR_015424	0	0	0	0	447
1207	chr2	89864998	89865856	downstream	ANKRD36BP2	NR_015424	0	0	260	738	859
1208	chr2	89866646	89869624	downstream	ANKRD36BP2	NR_015424	0	0	910	1631	2979
1209	chr2	89869645	89873603	downstream	ANKRD36BP2	NR_015424	0	0	642	1546	3959
1210	chr2	89874068	89874339	downstream	ANKRD36BP2	NR_015424	0	0	0	0	272
1211	chr2	89874858	89876169	downstream	ANKRD36BP2	NR_015424	0	0	358	740	1312
1212	chr2	89876598	89880099	downstream	ANKRD36BP2	NR_015424	0	0	761	2223	3502
1213	chr2	90371936	90372187	downstream	ANKRD36BP2	NR_015424	0	0	252	0	0
1214	chr2	90372229	90372954	downstream	ANKRD36BP2	NR_015424	0	0	0	0	726
1215	chr2	90372982	90373752	downstream	ANKRD36BP2	NR_015424	0	0	252	0	553
1216	chr2	90381195	90381569	downstream	ANKRD36BP2	NR_015424	0	0	0	375	0
1217	chr2	90481978	90482504	downstream	LOC654342	NR_027238	0	0	0	0	527
1218	chr2	90485087	90485651	downstream	LOC654342	NR_027238	0	0	0	252	565
1219	chr2	91599223	91599614	downstream	LOC654342	NR_027238	0	0	0	390	372
1220	chr2	91760442	91761005	downstream	LOC654342	NR_027238	0	0	0	433	564
1221	chr2	91763574	91764210	downstream	LOC654342	NR_027238	0	0	0	0	637
1222	chr2	91787051	91787745	downstream	LOC654342	NR_027238	0	0	0	0	695
1223	chr2	91816368	91817248	downstream	LOC654342	NR_027238	0	0	0	0	881
1224	chr2	91954355	91954809	distal upstream	GGT8P	NR_003503	0	0	0	0	455
1225	chr2	91958237	91958509	distal upstream	GGT8P	NR_003503	0	0	0	0	273
1226	chr2	92269255	92269985	downstream	ACTR3BP2	NR_027714	0	0	0	322	731
1227	chr2	92272596	92273360	downstream	ACTR3BP2	NR_027714	0	0	765	613	567
1228	chr2	92274362	92274990	downstream	ACTR3BP2	NR_027714	0	0	582	0	590
1229	chr2	92275573	92276308	downstream	ACTR3BP2	NR_027714	0	0	736	617	653
1230	chr2	92276457	92276942	downstream	ACTR3BP2	NR_027714	0	0	486	0	254
1231	chr2	92280988	92281693	downstream	ACTR3BP2	NR_027714	0	0	691	0	703
1232	chr2	92286524	92287086	downstream	ACTR3BP2	NR_027714	0	0	449	0	525
1233	chr2	92287412	92287970	downstream	ACTR3BP2	NR_027714	0	0	559	0	0
1234	chr2	92289724	92289975	downstream	ACTR3BP2	NR_027714	0	0	0	0	252
1235	chr2	92290169	92291549	downstream	ACTR3BP2	NR_027714	0	0	1381	453	1268
1236	chr2	92296080	92297202	downstream	ACTR3BP2	NR_027714	0	0	831	546	879
1237	chr2	92297520	92298171	downstream	ACTR3BP2	NR_027714	0	0	652	253	467
1238	chr2	92300459	92301345	downstream	ACTR3BP2	NR_027714	0	0	887	0	681
1239	chr2	92305466	92307108	downstream	ACTR3BP2	NR_027714	0	0	1615	494	1137
1240	chr2	92307300	92308270	downstream	ACTR3BP2	NR_027714	0	0	957	0	820
1241	chr2	92309217	92309918	downstream	ACTR3BP2	NR_027714	0	0	702	0	0
1242	chr2	92315239	92315618	downstream	ACTR3BP2	NR_027714	0	0	380	0	372
1243	chr2	92315925	92316736	downstream	ACTR3BP2	NR_027714	0	0	812	0	769
1244	chr2	92317372	92318097	downstream	ACTR3BP2	NR_027714	0	0	550	0	719
1245	chr2	92318459	92319444	downstream	ACTR3BP2	NR_027714	0	0	748	254	986
1246	chr2	92319822	92322139	downstream	ACTR3BP2	NR_027714	0	0	1860	411	1874
1247	chr2	92323202	92324459	downstream	ACTR3BP2	NR_027714	0	0	1093	0	1250
1248	chr2	95660555	95660864	distal upstream	MAL	NM_022439	0	0	0	310	0
1249	chr2	95831046	95831699	promoter	ZNF2	NM_001017396	518	424	0	0	654
1250	chr2	95971264	95971726	intron	KCNIP3	NM_013434	463	0	0	0	463
1251	chr2	95991381	95991632	intron	KCNIP3	NM_001034914	252	0	252	0	0
1252	chr2	95999549	96000143	intron	KCNIP3	NM_001034914	595	0	0	0	595
1253	chr2	96931680	96932255	promoter	CIAO1	NM_004804	445	417	0	0	576
1254	chr2	97498637	97499050	exon	ANKRD23	NM_144994	414	414	0	0	414
1255	chr2	97523633	97524151	promoter	ANKRD39	NM_016466	124	124	0	0	519
1256	chr2	97865333	97865715	intron	ANKRD36	NM_001164315	383	0	0	0	383
1257	chr2	98013915	98014352	downstream	ANKRD36B	NM_025190	0	0	438	0	0
1258	chr2	98017501	98017912	downstream	ANKRD36B	NM_025190	0	0	0	412	0
1259	chr2	98018149	98018570	downstream	ANKRD36B	NM_025190	0	0	0	422	0
1260	chr2	98019577	98020017	downstream	ANKRD36B	NM_025190	0	0	0	441	0
1261	chr2	98022677	98023114	downstream	ANKRD36B	NM_025190	0	0	0	438	0
1262	chr2	98060979	98061415	downstream	ANKRD36B	NM_025190	0	0	0	437	0
1263	chr2	98262243	98262498	promoter	COX5B	NM_001862	0	0	0	0	256
1264	chr2	98279696	98279948	promoter	ACTR1B	NM_005735	253	0	0	0	253
1265	chr2	98485842	98486200	intron	TMEM131	NM_015348	359	0	0	0	359
1266	chr2	98612300	98612874	promoter	TMEM131	NM_015348	55	55	0	0	575
1267	chr2	99623114	99623367	intron	C2orf55	NM_207362	254	0	0	254	0
1268	chr2	99757687	99758398	promoter	TSGA10	NM_182911	712	363	450	0	649
1269	chr2	99771193	99771940	promoter	LIPT1	NM_015929	524	98	0	0	748
1270	chr2	99797378	99797937	promoter	MRPL30	NM_145212	476	251	0	0	560
1271	chr2	99952530	99953325	promoter	TXNDC9	NM_005783	331	160	0	0	796
1272	chr2	99953446	99953897	promoter	EIF5B	NM_015904	65	65	0	0	452
1273	chr2	100106559	100107145	promoter	REV1	NM_001037872	0	0	0	0	587
1274	chr2	100907619	100908124	intron	LONRF2	NM_198461	506	0	0	0	506
1275	chr2	100982000	100982313	distal upstream	LONRF2	NM_198461	0	0	0	0	314
1276	chr2	101179061	101179862	promoter	PDCL3	NM_024065	446	119	0	0	802
1277	chr2	101618407	101618658	promoter	RPL31	NM_001099693	0	0	0	0	252
1278	chr2	101730019	101730322	intron	TBC1D8	NM_001102426	304	0	0	0	304
1279	chr2	101924944	101925546	promoter	RNF149	NM_173647	235	235	603	379	539
1280	chr2	102844064	102844636	intron	IL1RL2	NM_003854	573	0	0	0	573
1281	chr2	103353215	103353624	promoter	MFSD9	NM_032718	123	123	0	0	410
1282	chr2	105654080	105654664	promoter	MRPS9	NM_182640	183	183	0	0	585
1283	chr2	105654719	105654970	promoter	MRPS9	NM_182640	252	0	0	0	252
1284	chr2	105993234	105993487	intron	FHL2	NM_001039492	254	0	0	0	254
1285	chr2	107618886	107619267	distal upstream	ST6GAL2	NM_032528	0	0	0	0	382
1286	chr2	108128802	108129284	downstream	LOC729121	NR_024439	0	0	0	0	483
1287	chr2	108200605	108200857	downstream	LOC729121	NR_024439	0	0	0	253	0
1288	chr2	109150288	109150561	promoter	LIMS1	NM_001193483	0	0	0	0	274
1289	chr2	109335638	109336220	promoter	RANBP2	NM_006267	285	199	0	0	583
1290	chr2	109588414	109589011	intron	EDAR	NM_022336	598	0	0	0	598
1291	chr2	109815731	109816134	intron	MIR4265	NR_036223	404	0	374	404	398
1292	chr2	109830249	109830913	intron	MIR4265	NR_036223	665	0	0	0	665
1293	chr2	110270829	110271177	downstream	2013-09-10	NM_144710	0	0	0	0	349
1294	chr2	110371467	110371980	promoter	2013-09-10	NM_144710	388	388	0	0	514
1295	chr2	110858854	110859240	intron	MALL	NM_005434	387	0	0	0	387
1296	chr2	110859561	110860008	intron	MALL	NM_005434	448	0	0	0	448
1297	chr2	110863536	110864050	intron	MALL	NM_005434	515	0	0	0	515
1298	chr2	111102133	111102384	downstream	LOC151009	NR_027244	0	0	0	252	0
1299	chr2	111435637	111435978	promoter	BUB1	NM_004336	48	48	0	0	342
1300	chr2	112280444	112280922	distal upstream	LOC541471	NR_015395	0	0	0	0	479
1301	chr2	112293186	112293437	distal upstream	LOC541471	NR_015395	0	0	0	0	252
1302	chr2	112382030	112382525	distal upstream	LOC541471	NR_015395	0	0	0	0	496
1303	chr2	112416953	112417335	distal upstream	LOC541471	NR_015395	0	0	0	0	383
1304	chr2	112417394	112417914	distal upstream	LOC541471	NR_015395	0	0	0	0	521
1305	chr2	112456322	112457016	downstream	ANAPC1	NM_022662	0	0	0	0	695
1306	chr2	112463270	112463888	downstream	ANAPC1	NM_022662	0	0	0	0	619
1307	chr2	112703995	112704604	intron	MERTK	NM_006343	610	0	0	0	610
1308	chr2	112811685	112812292	promoter	TMEM87B	NM_032824	0	0	0	0	608
1309	chr2	113032892	113033228	promoter	ZC3H6	NM_198581	52	52	0	0	337
1310	chr2	113178356	113178726	intron	RGPD5	NM_005054	371	0	0	371	0
1311	chr2	113342013	113342599	promoter	CHCHD5	NM_032309	565	192	0	0	587
1312	chr2	113968893	113969144	intron	LOC654433	NR_015377	252	0	0	0	252
1313	chr2	113998442	113998995	intron	LOC654433	NR_015377	554	0	0	0	554
1314	chr2	114341342	114341597	promoter	WASH2P	NR_024077	256	164	0	0	256
1315	chr2	114361399	114361746	promoter	DDX11L2	NR_024004	0	0	0	0	348
1316	chr2	114514112	114514652	promoter	SLC35F5	NM_025181	289	289	0	0	541
1317	chr2	114635536	114635787	distal upstream	ACTR3	NM_005721	0	0	0	0	252
1318	chr2	114647191	114647690	promoter	ACTR3	NM_005721	155	155	0	0	500
1319	chr2	115254569	115254982	intron	DPP10	NM_001178036	414	0	414	0	0
1320	chr2	118294175	118294552	distal upstream	DDX18	NM_006773	0	0	0	378	0
1321	chr2	118572092	118572548	promoter	DDX18	NM_006773	295	185	0	0	457
1322	chr2	118845624	118845897	promoter	INSIG2	NM_016133	0	0	0	0	274
1323	chr2	119201267	119201599	downstream	INSIG2	NM_016133	0	0	0	0	333
1324	chr2	119425944	119426544	downstream	EN1	NM_001426	0	0	0	0	601
1325	chr2	119443980	119444347	downstream	EN1	NM_001426	0	0	0	0	368
1326	chr2	119998220	119998636	intron	STEAP3	NM_182915	417	0	0	0	417
1327	chr2	120517005	120517584	promoter	PTPN4	NM_002830	379	379	0	0	580
1328	chr2	121130246	121130724	downstream	INHBB	NM_002193	0	0	0	479	0
1329	chr2	122288464	122289031	promoter	RNU4ATAC	NR_023343	568	122	0	0	568
1330	chr2	122407101	122407529	promoter	CLASP1	NM_001142273	0	0	0	0	429
1331	chr2	122512950	122513391	promoter	TSN	NM_004622	272	272	0	0	442
1332	chr2	125641371	125641928	intron	CNTNAP5	NM_130773	558	0	0	558	0
1333	chr2	126454078	126454627	distal upstream	GYPC	NM_016815	0	0	0	0	550
1334	chr2	127414740	127416002	promoter	GYPC	NM_016815	1263	0	0	0	1263
1335	chr2	127704203	127704477	downstream	BIN1	NM_139350	0	0	275	0	0
1336	chr2	127822267	127822726	intron	BIN1	NM_139350	460	0	0	0	460
1337	chr2	127984363	127984759	distal upstream	CYP27C1	NM_001001665	0	0	0	0	397
1338	chr2	128145557	128145878	distal upstream	PROC	NM_000312	0	0	0	0	322
1339	chr2	128266066	128266642	intron	IWS1	NM_017969	577	0	0	0	577
1340	chr2	128283993	128284402	promoter	IWS1	NM_017969	95	95	0	0	410
1341	chr2	128568740	128568991	promoter	WDR33	NM_001006622	22	22	0	0	252
1342	chr2	128785606	128785895	promoter	SAP130	NM_024545	0	0	0	0	290
1343	chr2	128848682	128848933	promoter	UGGT1	NR_027671	181	181	0	0	252
1344	chr2	129007479	129007925	downstream	HS6ST1	NM_004807	0	0	447	0	0
1345	chr2	129546363	129546681	distal upstream	HS6ST1	NM_004807	0	0	0	0	319
1346	chr2	129549844	129550291	distal upstream	HS6ST1	NM_004807	0	0	0	0	448
1347	chr2	130817581	130817949	distal upstream	LOC440905	NR_026758	0	0	0	369	0
1348	chr2	130820785	130821036	distal upstream	LOC440905	NR_026758	0	0	0	252	0
1349	chr2	130938921	130939190	promoter	SMPD4	NM_017951	270	89	0	0	270
1350	chr2	131094815	131095149	downstream	CCDC115	NM_032357	0	0	0	0	335
1351	chr2	131099646	131100113	promoter	CCDC115	NM_032357	277	277	0	0	468
1352	chr2	131100133	131100690	promoter	IMP4	NM_033416	203	54	0	0	558
1353	chr2	131484990	131485493	promoter	GPR148	NM_207364	0	0	0	0	504
1354	chr2	131582047	131582351	downstream	FAM123C	NM_001105194	0	0	0	0	305
1355	chr2	132250275	132250792	promoter	LOC150776	NR_026922	408	329	0	0	518
1356	chr2	132403004	132403339	downstream	POTEKP	NR_033885	0	0	0	0	336
1357	chr2	132779440	132779797	downstream	ANKRD30BL	NR_027019	0	0	0	0	358
1358	chr2	132986886	132987396	intron	MIR663B	NR_031608	511	0	511	0	375
1359	chr2	132996093	132996899	intron	MIR663B	NR_031608	807	0	807	0	576
1360	chr2	133003062	133003639	intron	MIR663B	NR_031608	578	0	440	386	578
1361	chr2	133011759	133013267	promoter	MIR663B	NR_031608	1509	0	0	0	1509
1362	chr2	133015201	133015452	promoter	ANKRD30BL	NR_027020	252	252	0	0	252
1363	chr2	133016320	133017568	promoter	ANKRD30BL	NR_027020	0	0	0	0	1249
1364	chr2	133018542	133020523	distal upstream	ANKRD30BL	NR_027020	0	0	0	0	1982
1365	chr2	133022887	133023846	distal upstream	ANKRD30BL	NR_027020	0	0	0	0	960
1366	chr2	133023867	133024118	distal upstream	ANKRD30BL	NR_027020	0	0	0	0	252
1367	chr2	133024992	133026022	distal upstream	ANKRD30BL	NR_027020	0	0	0	0	1031
1368	chr2	133026459	133032068	distal upstream	ANKRD30BL	NR_027020	0	0	884	2206	5610
1369	chr2	133032419	133033818	distal upstream	ANKRD30BL	NR_027020	0	0	0	0	1400
1370	chr2	133034126	133035105	distal upstream	ANKRD30BL	NR_027020	0	0	628	731	980
1371	chr2	133173871	133174122	promoter	GPR39	NM_001508	0	0	0	0	252
[truncated: 8,191 more rows]

## Sheet: SW_CENP-A
ID	chr	start	end	pvalue	category	geneSymbol	geneID	ovlp/gene (bp)	ovlp/exon (bp)
[truncated: 2,843 more rows]

[truncated: 5 more sheets: SW_HJURP, SW_DHS, SW_pooled, Normal Colon-CENP-A, Normal colon_HeLa_SW_pooled_CpA]
